# Supplementary material for: 7,11,15,28-Tetra­kis[(2-formyl­phen­oxy)methyl]-1,21,23,25-tetra­methyl­resorcin[4]arene cavitand ethyl acetate clathrate at 173 K
Source: Acta Crystallogr Sect E Struct Rep Online. 2009 Mar 6;65(Pt 4):o692–3. doi: 10.1107/S1600536809007582 (PMC2968874; doi:10.1107/S1600536809007582)
Supplement: Supplementary file 1 [file e-65-0o692-sup1.cif]

##############################################################################
###                                                                        ###
###        Electronic paper (Acta Crystallographica Section E)             ###
###                                                                        ###
##############################################################################
#                                                                            #
# This CIF contains the data in a paper accepted for publication in Acta     #
# Crystallographica Section E. It conforms to the requirements of Notes      #
# for Authors for Section E, and has been peer reviewed under the auspices   #
# of the IUCr Commission on Journals.                                        #
#                                                                            #
# Full details of the Crystallographic Information File format               #
# are given in the paper "The Crystallographic Information File (CIF):       #
# a New Standard Archive File for Crystallography" by S. R. Hall, F. H.      #
# Allen and I. D. Brown [Acta Cryst. (1991), A47, 655-685].                  #
#                                                                            #
# The current version of the core CIF dictionary is obtainable from          #
# ftp://ftp.iucr.org/pub/cif_core.dic. The current version number is 2.4.    #
#                                                                            #
# Software is freely available for graphical display of the structure(s) in  #
# this CIF.  For information consult the CIF home page http://www.iucr.org/  #
# cif/home.html                                                              #
#                                                                            #
# This file may be used for bona fide research purposes within the           #
# scientific community so long as proper attribution is given to the journal # 
# article from which it was obtained.                                        #
#                                                                            #
##############################################################################
                                             
data_I
_audit_creation_method     SHELXL-97
_chemical_name_systematic
;
7,11,15,28-Tetrakis[(2-formylphenoxy)methylene]-1,21,23,25-tetramethylpentyl-
2,20:3,19-dimetheno-1<i>H</i>,21<i>H</i>,23<i>H</i>,25<i>H</i>-
bis[1,3]dioxocino[5,4-i:5',4'-i']benzo[1,2-d:5,4-d']bis[1,3]benzodioxocin
stereoisomer
;
_chemical_name_common
;
7,11,15,28-Tetrakis[(2-formylphenoxy)methyl]-1,21,23,25-
tetramethylresorcin[4]arene cavitand
;
_chemical_formula_moiety     'C68 H56 O16'
_chemical_formula_sum     'C68 H56 O16'
_chemical_formula_iupac     'C68 H56 O16'
_chemical_formula_weight     1183.17
_chemical_melting_point     400
_symmetry_cell_setting     monoclinic
_symmetry_space_group_name_H-M     'P 21/m'
_symmetry_space_group_name_Hall     '-P 2yb'
loop_
    _symmetry_equiv_pos_as_xyz
    'x, y, z'
    '-x, y+1/2, -z'
    '-x, -y, -z'
    'x, -y-1/2, z'
_cell_length_a     11.9228(7)
_cell_length_b     23.2806(15)
_cell_length_c     12.2320(7)
_cell_angle_alpha     90.00
_cell_angle_beta     117.005(3)
_cell_angle_gamma     90.00
_cell_volume     3025.0(3)
_cell_formula_units_Z     2
_cell_measurement_reflns_used     ?
_cell_measurement_theta_min     ?
_cell_measurement_theta_max     ?
_cell_measurement_temperature     173(2)
_exptl_crystal_description     block
_exptl_crystal_colour     colourless
_exptl_crystal_size_max     0.37
_exptl_crystal_size_mid     0.34
_exptl_crystal_size_min     0.26
_exptl_crystal_density_diffrn     1.261
_exptl_crystal_density_meas     ?
_exptl_crystal_density_method     'not measured'
_exptl_crystal_F_000     1238
_exptl_absorpt_coefficient_mu     0.092
_exptl_absorpt_correction_type     integration
_exptl_absorpt_process_details
;
(SAINT-NT; Bruker, 2005)
;
_exptl_absorpt_correction_T_min     0.9668
_exptl_absorpt_correction_T_max     0.9765
_exptl_special_details
;
;
_diffrn_ambient_temperature     173(2)
_diffrn_radiation_type     MoK\a
_diffrn_radiation_wavelength     0.71073
_diffrn_radiation_source     'fine-focus sealed tube'
_diffrn_radiation_monochromator     graphite
_diffrn_measurement_device_type     'Bruker APEXII CCD area-detector'
_diffrn_measurement_method     'phi and omega scans'
_diffrn_detector_area_resol_mean     ?
_diffrn_reflns_number     24858
_diffrn_reflns_av_R_equivalents     0.0794
_diffrn_reflns_av_sigmaI/netI     0.0461
_diffrn_reflns_theta_min     1.75
_diffrn_reflns_theta_max     25.00
_diffrn_reflns_theta_full     25.00
_diffrn_measured_fraction_theta_max     1.000
_diffrn_measured_fraction_theta_full     1.000
_diffrn_reflns_limit_h_min     -14
_diffrn_reflns_limit_h_max     13
_diffrn_reflns_limit_k_min     -27
_diffrn_reflns_limit_k_max     27
_diffrn_reflns_limit_l_min     -14
_diffrn_reflns_limit_l_max     14
_diffrn_standards_number     0
_diffrn_standards_interval_count     ?
_diffrn_standards_interval_time     ?
_diffrn_standards_decay_%     0
_refine_special_details
;
Refinement of <i>F</i>^2^ against ALL reflections. The weighted <i>R</i>-factor
<i>wR</i> and goodness of fit <i>S</i> are based on <i>F</i>^2^, conventional
<i>R</i>-factors <i>R</i> are based on <i>F</i>, with <i>F</i> set to zero for
negative <i>F</i>^2^. The threshold expression of <i>F</i>^2^ >
\s(<i>F</i>^2^) is used only for calculating <i>R</i>-factors(gt) <i>etc</i>.
and is not relevant to the choice of reflections for refinement.
<i>R</i>-factors based on <i>F</i>^2^ are statistically about twice as large
as those based on <i>F</i>, and <i>R</i>- factors based on ALL data will be
even larger.
;
_reflns_number_total     5470
_reflns_number_gt     3556
_reflns_threshold_expression     >2sigma(I)
_refine_ls_structure_factor_coef     Fsqd
_refine_ls_matrix_type     full
_refine_ls_R_factor_all     0.0993
_refine_ls_R_factor_gt     0.0739
_refine_ls_wR_factor_gt     0.2169
_refine_ls_wR_factor_ref     0.2302
_refine_ls_goodness_of_fit_ref     1.109
_refine_ls_restrained_S_all     1.110
_refine_ls_number_reflns     5470
_refine_ls_number_parameters     417
_refine_ls_number_restraints     21
_refine_ls_hydrogen_treatment     constr
_refine_ls_weighting_scheme     calc
_refine_ls_weighting_details
         'calc w=1/[\s^2^(Fo^2^)+(0.1125P)^2^+0.9365P] where P=(Fo^2^+2Fc^2^)/3'
_atom_sites_solution_hydrogens     geom
_atom_sites_solution_primary     direct
_atom_sites_solution_secondary     difmap
_refine_ls_shift/su_max     0.000
_refine_ls_shift/su_mean     0.000
_refine_diff_density_max     0.641
_refine_diff_density_min     -0.476
_refine_ls_extinction_method     none
_refine_ls_extinction_coef     ?
loop_
    _atom_type_symbol
    _atom_type_description
    _atom_type_scat_dispersion_real
    _atom_type_scat_dispersion_imag
    _atom_type_scat_source
    'C' 'C' 0.0033 0.0016
                         'International Tables Vol C Tables 4.2.6.8 and 6.1.1.4'
    'H' 'H' 0.0000 0.0000
                         'International Tables Vol C Tables 4.2.6.8 and 6.1.1.4'
    'O' 'O' 0.0106 0.0060
                         'International Tables Vol C Tables 4.2.6.8 and 6.1.1.4'
_computing_data_collection     'APEX2 (Bruker, 2005)'
_computing_cell_refinement     'SAINT-NT (Bruker, 2005)'
_computing_data_reduction     'SAINT-NT (Bruker, 2005)'
_computing_structure_solution     'SHELXTL (Sheldrick, 2008)'
_computing_structure_refinement     'SHELXL97 (Sheldrick, 2008)'
_computing_molecular_graphics     'ORTEP-3 (Farrugia, 1997)'
_computing_publication_material
;
ORTEP-3 for Windows (Farrugia, 1997) and PLATON (Spek, 2009)
;
loop_
    _atom_site_type_symbol
    _atom_site_label
    _atom_site_fract_x
    _atom_site_fract_y
    _atom_site_fract_z
    _atom_site_U_iso_or_equiv
    _atom_site_adp_type
    _atom_site_calc_flag
    _atom_site_refinement_flags
    _atom_site_occupancy
    _atom_site_disorder_assembly
    _atom_site_disorder_group
    O O1 -0.0864(2) 0.19966(13) 0.2854(2) 0.0789(7) Uani d . 1 . .
    O O2 0.0149(2) 0.04856(13) 0.4185(2) 0.0841(8) Uani d . 1 . .
    O O3 0.2250(2) 0.05596(10) 0.3626(2) 0.0684(6) Uani d . 1 . .
    O O4 0.4399(2) 0.05649(11) 0.4109(2) 0.0724(7) Uani d . 1 . .
    O O5 0.6322(6) 0.1273(4) 0.6538(3) 0.0687(14) Uani d PD 0.789(4) A 1
    O O6 0.7467(2) 0.19955(12) 0.4748(2) 0.0717(7) Uani d . 1 . .
    C C1 -0.0852(6) 0.2500 -0.0474(5) 0.108(2) Uani d S 1 . .
    H H1A -0.1344 0.2156 -0.0867 0.162 Uiso calc PR 0.50 . .
    H H1B -0.0074 0.2500 -0.0560 0.162 Uiso calc SR 1 . .
    H H1C -0.1344 0.2844 -0.0867 0.162 Uiso calc PR 0.50 . .
    C C2 -0.0529(5) 0.2500 0.0879(4) 0.0759(15) Uani d S 1 . .
    H H2 -0.1348 0.2500 0.0921 0.091 Uiso calc SR 1 . .
    C C3 0.0185(3) 0.19689(17) 0.1568(3) 0.0638(9) Uani d . 1 . .
    C C4 0.1057(3) 0.16939(15) 0.1293(3) 0.0612(9) Uani d . 1 . .
    H H4 0.1182 0.1834 0.0627 0.073 Uiso calc R 1 . .
    C C5 0.1755(3) 0.12235(15) 0.1947(3) 0.0595(8) Uani d . 1 . .
    C C6 0.1587(3) 0.10305(15) 0.2943(3) 0.0618(8) Uani d . 1 . .
    C C7 0.0711(3) 0.12873(17) 0.3245(3) 0.0651(9) Uani d . 1 . .
    C C8 0.0030(3) 0.17497(17) 0.2554(3) 0.0667(9) Uani d . 1 . .
    C C10 -0.0484(5) 0.2500 0.3569(5) 0.0784(15) Uani d S 1 . .
    H H10A -0.0846 0.2500 0.4155 0.094 Uiso calc SR 1 . .
    H H10B 0.0444 0.2500 0.4051 0.094 Uiso calc SR 1 . .
    C C11 0.0564(3) 0.10681(18) 0.4335(3) 0.0758(10) Uani d . 1 . .
    H H11A 0.1382 0.1099 0.5081 0.091 Uiso calc R 1 . .
    H H11B -0.0051 0.1312 0.4456 0.091 Uiso calc R 1 . .
    C C12 0.3502(3) 0.06610(17) 0.4547(3) 0.0679(9) Uani d . 1 . .
    H H12A 0.3574 0.1063 0.4837 0.081 Uiso calc R 1 . .
    H H12B 0.3687 0.0405 0.5254 0.081 Uiso calc R 1 . .
    C C13 0.4750(3) 0.10434(15) 0.3670(3) 0.0624(9) Uani d . 1 . .
    C C14 0.4015(3) 0.12373(14) 0.2479(3) 0.0577(8) Uani d . 1 . .
    C C15 0.2761(4) 0.09540(16) 0.1678(3) 0.0698(9) Uani d . 1 . .
    H H15 0.2839 0.0545 0.1954 0.084 Uiso calc R 1 . .
    C C16 0.2419(5) 0.0937(2) 0.0314(4) 0.0927(13) Uani d . 1 . .
    H H16A 0.3103 0.0754 0.0205 0.139 Uiso calc R 1 . .
    H H16B 0.2292 0.1329 -0.0010 0.139 Uiso calc R 1 . .
    H H16C 0.1642 0.0716 -0.0128 0.139 Uiso calc R 1 . .
    C C17 0.4452(3) 0.17050(14) 0.2087(3) 0.0576(8) Uani d . 1 . .
    H H17 0.3953 0.1847 0.1281 0.069 Uiso calc R 1 . .
    C C18 0.5590(3) 0.19770(14) 0.2820(3) 0.0560(8) Uani d . 1 . .
    C C19 0.6293(3) 0.17645(16) 0.3996(3) 0.0618(9) Uani d . 1 . .
    C C20 0.5909(3) 0.12927(15) 0.4442(3) 0.0610(8) Uani d . 1 A .
    C C21 0.6021(5) 0.2500 0.2383(4) 0.0624(12) Uani d S 1 . .
    H H21 0.6962 0.2500 0.2838 0.075 Uiso calc SR 1 . .
    C C22 0.5690(6) 0.2500 0.1040(5) 0.0819(16) Uani d S 1 . .
    H H22A 0.6040 0.2156 0.0847 0.123 Uiso calc PR 0.50 . .
    H H22B 0.6040 0.2844 0.0847 0.123 Uiso calc PR 0.50 . .
    H H22C 0.4774 0.2500 0.0551 0.123 Uiso calc SR 1 . .
    C C23 0.7479(5) 0.2500 0.5390(5) 0.0751(15) Uani d S 1 . .
    H H23A 0.6736 0.2500 0.5549 0.090 Uiso calc SR 1 . .
    H H23B 0.8242 0.2500 0.6193 0.090 Uiso calc SR 1 . .
    C C24 -0.1063(3) 0.03514(18) 0.3420(3) 0.0698(10) Uani d . 1 . .
    C C25 -0.1265(3) -0.02235(19) 0.3029(3) 0.0724(10) Uani d . 1 . .
    C C26 -0.2490(4) -0.04163(19) 0.2342(3) 0.0790(11) Uani d . 1 . .
    H H26 -0.2640 -0.0807 0.2096 0.095 Uiso calc R 1 . .
    C C27 -0.3492(4) -0.0044(2) 0.2014(4) 0.0877(12) Uani d . 1 . .
    H H27 -0.4331 -0.0175 0.1540 0.105 Uiso calc R 1 . .
    C C28 -0.3259(4) 0.0512(2) 0.2380(4) 0.0853(12) Uani d . 1 . .
    H H28 -0.3951 0.0767 0.2145 0.102 Uiso calc R 1 . .
    C C29 -0.2063(3) 0.07220(19) 0.3078(3) 0.0759(10) Uani d . 1 . .
    H H29 -0.1932 0.1114 0.3316 0.091 Uiso calc R 1 . .
    C C30 -0.0200(4) -0.0605(2) 0.3320(4) 0.0855(12) Uani d . 1 . .
    H H30 0.0624 -0.0453 0.3772 0.103 Uiso calc R 1 . .
    O O31 -0.0307(3) -0.11081(18) 0.3016(3) 0.1079(10) Uani d . 1 . .
    C C32 0.6930(10) 0.1091(4) 0.7722(4) 0.0610(12) Uani d PD 0.789(4) A 1
    C C33 0.6320(4) 0.1178(2) 0.8485(4) 0.0651(12) Uani d PD 0.789(4) A 1
    C C34 0.6952(5) 0.1003(2) 0.9714(4) 0.0819(15) Uani d PD 0.789(4) A 1
    H H34 0.6588 0.1078 1.0247 0.098 Uiso calc PR 0.789(4) A 1
    C C35 0.8071(9) 0.0730(3) 1.0151(6) 0.086(3) Uani d PD 0.789(4) A 1
    H H35 0.8481 0.0609 1.0984 0.103 Uiso calc PR 0.789(4) A 1
    C C36 0.8608(5) 0.0627(3) 0.9406(6) 0.084(2) Uani d PD 0.789(4) A 1
    H H36 0.9401 0.0438 0.9729 0.101 Uiso calc PR 0.789(4) A 1
    C C37 0.8035(4) 0.0789(2) 0.8188(5) 0.0721(17) Uani d PD 0.789(4) A 1
    H H37 0.8408 0.0691 0.7672 0.086 Uiso calc PR 0.789(4) A 1
    C C38 0.5084(5) 0.1450(2) 0.8038(4) 0.0801(14) Uani d PD 0.789(4) A 1
    H H38 0.4685 0.1578 0.7210 0.096 Uiso calc PR 0.789(4) A 1
    O O39 0.4540(4) 0.1522(2) 0.8650(4) 0.1058(14) Uani d PD 0.789(4) A 1
    O O5A 0.615(3) 0.1252(18) 0.6415(18) 0.076(2) Uiso d PD 0.211(4) . 2
    C C32A 0.687(5) 0.1056(19) 0.7573(19) 0.076(2) Uiso d PD 0.211(4) . 2
    C C33A 0.6917(17) 0.1491(7) 0.8415(13) 0.076(2) Uiso d PD 0.211(4) . 2
    C C34A 0.7500(17) 0.1340(8) 0.9670(14) 0.076(2) Uiso d PD 0.211(4) . 2
    H H34A 0.7415 0.1584 1.0251 0.091 Uiso calc PR 0.211(4) A 2
    C C35A 0.817(4) 0.0855(13) 1.005(2) 0.076(2) Uiso d PD 0.211(4) . 2
    H H35A 0.8562 0.0760 1.0897 0.091 Uiso calc PR 0.211(4) A 2
    C C36A 0.829(3) 0.0498(11) 0.924(2) 0.076(2) Uiso d PD 0.211(4) . 2
    H H36A 0.8768 0.0154 0.9523 0.091 Uiso calc PR 0.211(4) A 2
    C C37A 0.774(2) 0.0625(10) 0.800(2) 0.076(2) Uiso d PD 0.211(4) . 2
    H H37A 0.7967 0.0419 0.7455 0.091 Uiso calc PR 0.211(4) A 2
    C C38A 0.6207(16) 0.2018(7) 0.7993(15) 0.076(2) Uiso d PD 0.211(4) . 2
    H H38A 0.5835 0.2110 0.7145 0.091 Uiso calc PR 0.211(4) A 2
    O O39A 0.6082(10) 0.2326(4) 0.8661(10) 0.076(2) Uiso d PD 0.211(4) . 2
    C C40 0.6725(3) 0.10524(18) 0.5674(3) 0.0732(10) Uani d D 1 . .
    H H40A 0.6669 0.0628 0.5648 0.088 Uiso calc R 1 A 1
    H H40B 0.7613 0.1162 0.5932 0.088 Uiso calc R 1 A 1
loop_
    _atom_site_aniso_label
    _atom_site_aniso_U_11
    _atom_site_aniso_U_22
    _atom_site_aniso_U_33
    _atom_site_aniso_U_12
    _atom_site_aniso_U_13
    _atom_site_aniso_U_23
    O1 0.0513(13) 0.109(2) 0.0848(17) -0.0066(13) 0.0381(12) -0.0015(15)
    O2 0.0592(14) 0.110(2) 0.0818(17) -0.0194(14) 0.0305(13) 0.0159(15)
    O3 0.0759(15) 0.0721(15) 0.0636(13) -0.0104(12) 0.0372(12) 0.0058(12)
    O4 0.0813(15) 0.0676(15) 0.0778(15) 0.0124(12) 0.0445(13) 0.0155(12)
    O5 0.060(3) 0.085(3) 0.0437(17) 0.024(3) 0.0084(17) 0.0045(18)
    O6 0.0500(12) 0.0983(19) 0.0715(14) 0.0077(12) 0.0317(11) 0.0066(14)
    C1 0.093(4) 0.131(6) 0.064(3) 0.000 0.004(3) 0.000
    C2 0.051(3) 0.105(4) 0.055(3) 0.000 0.009(2) 0.000
    C3 0.0461(16) 0.089(3) 0.0461(16) -0.0079(16) 0.0124(14) -0.0023(16)
    C4 0.0585(18) 0.083(2) 0.0351(15) -0.0130(17) 0.0152(13) -0.0064(15)
    C5 0.0605(18) 0.075(2) 0.0435(16) -0.0131(17) 0.0243(14) -0.0125(16)
    C6 0.0603(18) 0.072(2) 0.0500(17) -0.0151(16) 0.0220(15) -0.0022(16)
    C7 0.0482(16) 0.090(3) 0.0596(19) -0.0192(17) 0.0264(15) -0.0011(18)
    C8 0.0468(17) 0.090(3) 0.0603(19) -0.0107(17) 0.0215(15) -0.0037(19)
    C10 0.061(3) 0.110(5) 0.079(3) 0.000 0.045(3) 0.000
    C11 0.065(2) 0.099(3) 0.069(2) -0.019(2) 0.0360(18) 0.006(2)
    C12 0.071(2) 0.078(2) 0.061(2) -0.0017(18) 0.0345(17) 0.0129(18)
    C13 0.072(2) 0.062(2) 0.070(2) 0.0124(17) 0.0477(18) 0.0089(17)
    C14 0.0650(18) 0.067(2) 0.0520(17) 0.0070(16) 0.0365(15) -0.0007(15)
    C15 0.088(2) 0.072(2) 0.0560(19) -0.0051(19) 0.0382(18) -0.0074(17)
    C16 0.117(3) 0.108(3) 0.061(2) -0.013(3) 0.048(2) -0.018(2)
    C17 0.0688(19) 0.072(2) 0.0451(16) 0.0073(16) 0.0370(15) 0.0013(15)
    C18 0.0601(18) 0.067(2) 0.0564(17) 0.0081(15) 0.0404(15) 0.0012(15)
    C19 0.0542(17) 0.082(2) 0.0614(19) 0.0096(16) 0.0366(16) 0.0044(17)
    C20 0.0608(19) 0.071(2) 0.0608(18) 0.0176(16) 0.0364(16) 0.0126(16)
    C21 0.067(3) 0.082(3) 0.056(2) 0.000 0.044(2) 0.000
    C22 0.106(4) 0.091(4) 0.079(3) 0.000 0.068(3) 0.000
    C23 0.054(3) 0.111(5) 0.062(3) 0.000 0.028(2) 0.000
    C24 0.066(2) 0.095(3) 0.062(2) -0.0045(19) 0.0404(17) 0.0028(19)
    C25 0.064(2) 0.108(3) 0.060(2) 0.000(2) 0.0416(17) -0.004(2)
    C26 0.076(2) 0.097(3) 0.069(2) -0.002(2) 0.0376(19) -0.022(2)
    C27 0.057(2) 0.115(4) 0.088(3) -0.005(2) 0.0306(19) -0.026(3)
    C28 0.065(2) 0.100(3) 0.101(3) -0.005(2) 0.046(2) -0.027(2)
    C29 0.062(2) 0.093(3) 0.083(2) -0.0054(19) 0.0419(19) -0.017(2)
    C30 0.082(3) 0.113(4) 0.080(3) 0.017(3) 0.052(2) 0.007(3)
    O31 0.112(2) 0.121(3) 0.107(2) 0.028(2) 0.064(2) 0.005(2)
    C32 0.054(2) 0.064(3) 0.046(2) -0.002(2) 0.006(2) -0.011(2)
    C33 0.067(3) 0.069(3) 0.051(2) -0.005(2) 0.020(2) -0.011(2)
    C34 0.092(4) 0.092(4) 0.046(2) 0.003(3) 0.018(2) -0.003(2)
    C35 0.099(5) 0.089(5) 0.042(3) -0.005(4) 0.008(3) 0.005(3)
    C36 0.066(4) 0.093(5) 0.067(3) 0.008(3) 0.006(3) 0.007(3)
    C37 0.054(3) 0.095(4) 0.060(3) 0.009(3) 0.019(2) 0.010(3)
    C38 0.073(3) 0.105(4) 0.068(3) -0.005(3) 0.037(2) -0.011(3)
    O39 0.102(3) 0.140(4) 0.095(3) 0.003(2) 0.062(2) -0.012(2)
    C40 0.0610(19) 0.094(3) 0.070(2) 0.0192(18) 0.0347(17) 0.021(2)
_geom_special_details
;
All e.s.d.'s (except the e.s.d. in the dihedral angle between two l.s. planes)
are estimated using the full covariance matrix. The cell e.s.d.'s are taken
into account individually in the estimation of e.s.d.'s in distances, angles
and torsion angles; correlations between e.s.d.'s in cell parameters are only
used when they are defined by crystal symmetry. An approximate (isotropic)
treatment of cell e.s.d.'s is used for estimating e.s.d.'s involving l.s.
planes.
;
loop_
    _geom_bond_atom_site_label_1
    _geom_bond_atom_site_label_2
    _geom_bond_site_symmetry_2
    _geom_bond_distance
    _geom_bond_publ_flag
    O1 C8 . 1.399(4) ?
    O1 C10 . 1.409(4) ?
    O2 C24 . 1.354(4) ?
    O2 C11 . 1.426(5) ?
    O3 C6 . 1.387(4) ?
    O3 C12 . 1.424(4) ?
    O4 C13 . 1.382(4) ?
    O4 C12 . 1.414(4) ?
    O6 C19 . 1.387(4) ?
    O6 C23 . 1.410(4) ?
    C1 C2 . 1.519(8) ?
    C1 H1A . 0.9800 ?
    C1 H1B . 0.9800 ?
    C1 H1C . 0.9800 ?
    C2 C3 4_565 1.521(4) ?
    C2 C3 . 1.521(4) ?
    C2 H2 . 1.0000 ?
    C3 C4 . 1.387(5) ?
    C3 C8 . 1.397(5) ?
    C4 C5 . 1.388(5) ?
    C4 H4 . 0.9500 ?
    C5 C6 . 1.396(4) ?
    C5 C15 . 1.516(5) ?
    C6 C7 . 1.392(5) ?
    C7 C8 . 1.382(5) ?
    C7 C11 . 1.510(5) ?
    C10 O1 4_565 1.409(4) ?
    C10 H10A . 0.9900 ?
    C10 H10B . 0.9900 ?
    C11 H11A . 0.9900 ?
    C11 H11B . 0.9900 ?
    C12 H12A . 0.9900 ?
    C12 H12B . 0.9900 ?
    C13 C14 . 1.391(5) ?
    C13 C20 . 1.397(5) ?
    C14 C17 . 1.383(5) ?
    C14 C15 . 1.516(5) ?
    C15 C16 . 1.528(5) ?
    C15 H15 . 1.0000 ?
    C16 H16A . 0.9800 ?
    C16 H16B . 0.9800 ?
    C16 H16C . 0.9800 ?
    C17 C18 . 1.393(5) ?
    C17 H17 . 0.9500 ?
    C18 C19 . 1.386(4) ?
    C18 C21 . 1.511(4) ?
    C19 C20 . 1.393(5) ?
    C20 C40 . 1.483(5) ?
    C21 C22 . 1.505(7) ?
    C21 C18 4_565 1.511(4) ?
    C21 H21 . 1.0000 ?
    C22 H22A . 0.9800 ?
    C22 H22B . 0.9800 ?
    C22 H22C . 0.9800 ?
    C23 O6 4_565 1.410(4) ?
    C23 H23A . 0.9900 ?
    C23 H23B . 0.9900 ?
    C24 C29 . 1.374(5) ?
    C24 C25 . 1.405(6) ?
    C25 C26 . 1.388(5) ?
    C25 C30 . 1.455(6) ?
    C26 C27 . 1.379(6) ?
    C26 H26 . 0.9500 ?
    C27 C28 . 1.357(6) ?
    C27 H27 . 0.9500 ?
    C28 C29 . 1.377(5) ?
    C28 H28 . 0.9500 ?
    C29 H29 . 0.9500 ?
    C30 O31 . 1.218(5) ?
    C30 H30 . 0.9500 ?
    O5 C32 . 1.360(6) ?
    O5 C40 . 1.439(4) ?
    C32 C37 . 1.369(7) ?
    C32 C33 . 1.434(11) ?
    C33 C34 . 1.402(6) ?
    C33 C38 . 1.461(7) ?
    C34 C35 . 1.349(9) ?
    C34 H34 . 0.9500 ?
    C35 C36 . 1.353(8) ?
    C35 H35 . 0.9500 ?
    C36 C37 . 1.380(7) ?
    C36 H36 . 0.9500 ?
    C37 H37 . 0.9500 ?
    C38 O39 . 1.205(5) ?
    C38 H38 . 0.9500 ?
    O5A C32A . 1.359(16) ?
    O5A C40 . 1.439(6) ?
    C32A C37A . 1.367(16) ?
    C32A C33A . 1.43(2) ?
    C33A C34A . 1.413(15) ?
    C33A C38A . 1.445(16) ?
    C34A C35A . 1.338(17) ?
    C34A H34A . 0.9500 ?
    C35A C36A . 1.354(18) ?
    C35A H35A . 0.9500 ?
    C36A C37A . 1.383(17) ?
    C36A H36A . 0.9500 ?
    C37A H37A . 0.9500 ?
    C38A O39A . 1.147(14) ?
    C38A H38A . 0.9500 ?
    O39A O39A 4_565 0.81(2) ?
    O39A C38A 4_565 1.769(18) ?
    C40 H40A . 0.9900 ?
    C40 H40B . 0.9900 ?
loop_
    _geom_angle_atom_site_label_1
    _geom_angle_atom_site_label_2
    _geom_angle_atom_site_label_3
    _geom_angle_site_symmetry_1
    _geom_angle_site_symmetry_3
    _geom_angle
    _geom_angle_publ_flag
    C8 O1 C10 . . 115.9(3) ?
    C24 O2 C11 . . 120.5(3) ?
    C6 O3 C12 . . 116.8(3) ?
    C13 O4 C12 . . 115.8(3) ?
    C19 O6 C23 . . 116.4(3) ?
    C2 C1 H1A . . 109.5 ?
    C2 C1 H1B . . 109.5 ?
    H1A C1 H1B . . 109.5 ?
    C2 C1 H1C . . 109.5 ?
    H1A C1 H1C . . 109.5 ?
    H1B C1 H1C . . 109.5 ?
    C1 C2 C3 . 4_565 113.9(3) ?
    C1 C2 C3 . . 113.9(3) ?
    C3 C2 C3 4_565 . 108.8(4) ?
    C1 C2 H2 . . 106.6 ?
    C3 C2 H2 4_565 . 106.6 ?
    C3 C2 H2 . . 106.6 ?
    C4 C3 C8 . . 116.7(3) ?
    C4 C3 C2 . . 122.2(3) ?
    C8 C3 C2 . . 121.0(4) ?
    C3 C4 C5 . . 123.0(3) ?
    C3 C4 H4 . . 118.5 ?
    C5 C4 H4 . . 118.5 ?
    C4 C5 C6 . . 118.1(3) ?
    C4 C5 C15 . . 121.9(3) ?
    C6 C5 C15 . . 119.8(3) ?
    O3 C6 C7 . . 118.1(3) ?
    O3 C6 C5 . . 120.8(3) ?
    C7 C6 C5 . . 121.1(3) ?
    C8 C7 C6 . . 118.4(3) ?
    C8 C7 C11 . . 122.2(3) ?
    C6 C7 C11 . . 119.4(3) ?
    C7 C8 C3 . . 122.8(3) ?
    C7 C8 O1 . . 117.7(3) ?
    C3 C8 O1 . . 119.4(3) ?
    O1 C10 O1 4_565 . 112.6(4) ?
    O1 C10 H10A 4_565 . 109.1 ?
    O1 C10 H10A . . 109.1 ?
    O1 C10 H10B 4_565 . 109.1 ?
    O1 C10 H10B . . 109.1 ?
    H10A C10 H10B . . 107.8 ?
    O2 C11 C7 . . 112.3(3) ?
    O2 C11 H11A . . 109.1 ?
    C7 C11 H11A . . 109.1 ?
    O2 C11 H11B . . 109.1 ?
    C7 C11 H11B . . 109.1 ?
    H11A C11 H11B . . 107.9 ?
    O4 C12 O3 . . 112.1(3) ?
    O4 C12 H12A . . 109.2 ?
    O3 C12 H12A . . 109.2 ?
    O4 C12 H12B . . 109.2 ?
    O3 C12 H12B . . 109.2 ?
    H12A C12 H12B . . 107.9 ?
    O4 C13 C14 . . 120.7(3) ?
    O4 C13 C20 . . 117.0(3) ?
    C14 C13 C20 . . 122.2(3) ?
    C17 C14 C13 . . 117.4(3) ?
    C17 C14 C15 . . 122.3(3) ?
    C13 C14 C15 . . 120.2(3) ?
    C5 C15 C14 . . 108.9(3) ?
    C5 C15 C16 . . 113.8(3) ?
    C14 C15 C16 . . 114.4(3) ?
    C5 C15 H15 . . 106.4 ?
    C14 C15 H15 . . 106.4 ?
    C16 C15 H15 . . 106.4 ?
    C15 C16 H16A . . 109.5 ?
    C15 C16 H16B . . 109.5 ?
    H16A C16 H16B . . 109.5 ?
    C15 C16 H16C . . 109.5 ?
    H16A C16 H16C . . 109.5 ?
    H16B C16 H16C . . 109.5 ?
    C14 C17 C18 . . 123.0(3) ?
    C14 C17 H17 . . 118.5 ?
    C18 C17 H17 . . 118.5 ?
    C19 C18 C17 . . 117.4(3) ?
    C19 C18 C21 . . 120.8(3) ?
    C17 C18 C21 . . 121.8(3) ?
    C18 C19 O6 . . 120.1(3) ?
    C18 C19 C20 . . 122.4(3) ?
    O6 C19 C20 . . 117.3(3) ?
    C19 C20 C13 . . 117.6(3) ?
    C19 C20 C40 . . 121.0(3) ?
    C13 C20 C40 . . 121.4(3) ?
    C22 C21 C18 . 4_565 115.1(3) ?
    C22 C21 C18 . . 115.1(3) ?
    C18 C21 C18 4_565 . 107.4(3) ?
    C22 C21 H21 . . 106.2 ?
    C18 C21 H21 4_565 . 106.2 ?
    C18 C21 H21 . . 106.2 ?
    C21 C22 H22A . . 109.5 ?
    C21 C22 H22B . . 109.5 ?
    H22A C22 H22B . . 109.5 ?
    C21 C22 H22C . . 109.5 ?
    H22A C22 H22C . . 109.5 ?
    H22B C22 H22C . . 109.5 ?
    O6 C23 O6 4_565 . 112.9(4) ?
    O6 C23 H23A 4_565 . 109.0 ?
    O6 C23 H23A . . 109.0 ?
    O6 C23 H23B 4_565 . 109.0 ?
    O6 C23 H23B . . 109.0 ?
    H23A C23 H23B . . 107.8 ?
    O2 C24 C29 . . 124.9(4) ?
    O2 C24 C25 . . 114.8(3) ?
    C29 C24 C25 . . 120.2(3) ?
    C26 C25 C24 . . 119.0(4) ?
    C26 C25 C30 . . 120.8(4) ?
    C24 C25 C30 . . 120.2(4) ?
    C27 C26 C25 . . 120.5(4) ?
    C27 C26 H26 . . 119.7 ?
    C25 C26 H26 . . 119.7 ?
    C28 C27 C26 . . 118.8(4) ?
    C28 C27 H27 . . 120.6 ?
    C26 C27 H27 . . 120.6 ?
    C27 C28 C29 . . 122.9(4) ?
    C27 C28 H28 . . 118.6 ?
    C29 C28 H28 . . 118.6 ?
    C24 C29 C28 . . 118.5(4) ?
    C24 C29 H29 . . 120.8 ?
    C28 C29 H29 . . 120.8 ?
    O31 C30 C25 . . 123.6(4) ?
    O31 C30 H30 . . 118.2 ?
    C25 C30 H30 . . 118.2 ?
    C32 O5 C40 . . 118.5(5) ?
    O5 C32 C37 . . 123.3(8) ?
    O5 C32 C33 . . 117.8(6) ?
    C37 C32 C33 . . 118.6(6) ?
    C34 C33 C32 . . 118.1(4) ?
    C34 C33 C38 . . 119.2(4) ?
    C32 C33 C38 . . 122.7(4) ?
    C35 C34 C33 . . 121.1(5) ?
    C35 C34 H34 . . 119.4 ?
    C33 C34 H34 . . 119.4 ?
    C34 C35 C36 . . 120.1(5) ?
    C34 C35 H35 . . 120.0 ?
    C36 C35 H35 . . 120.0 ?
    C35 C36 C37 . . 121.7(5) ?
    C35 C36 H36 . . 119.1 ?
    C37 C36 H36 . . 119.1 ?
    C32 C37 C36 . . 120.0(6) ?
    C32 C37 H37 . . 120.0 ?
    C36 C37 H37 . . 120.0 ?
    O39 C38 C33 . . 124.3(5) ?
    O39 C38 H38 . . 117.9 ?
    C33 C38 H38 . . 117.9 ?
    C32A O5A C40 . . 107(2) ?
    O5A C32A C37A . . 130.8(19) ?
    O5A C32A C33A . . 108.2(19) ?
    C37A C32A C33A . . 118(2) ?
    C34A C33A C32A . . 116.4(15) ?
    C34A C33A C38A . . 121.3(14) ?
    C32A C33A C38A . . 121.3(14) ?
    C35A C34A C33A . . 120.6(16) ?
    C35A C34A H34A . . 119.7 ?
    C33A C34A H34A . . 119.7 ?
    C34A C35A C36A . . 120.7(19) ?
    C34A C35A H35A . . 119.7 ?
    C36A C35A H35A . . 119.7 ?
    C35A C36A C37A . . 121.2(19) ?
    C35A C36A H36A . . 119.4 ?
    C37A C36A H36A . . 119.4 ?
    C32A C37A C36A . . 118.3(19) ?
    C32A C37A H37A . . 120.9 ?
    C36A C37A H37A . . 120.9 ?
    O39A C38A C33A . . 121.4(15) ?
    O39A C38A H38A . . 119.3 ?
    C33A C38A H38A . . 119.3 ?
    O39A O39A C38A 4_565 . 128.8(10) ?
    C38A O39A C38A . 4_565 98.4(15) ?
    O5A C40 C20 . . 103.8(10) ?
    O5 C40 C20 . . 109.1(3) ?
    O5A C40 H40A . . 107.3 ?
    O5 C40 H40A . . 109.9 ?
    C20 C40 H40A . . 109.9 ?
    O5A C40 H40B . . 117.5 ?
    O5 C40 H40B . . 109.9 ?
    C20 C40 H40B . . 109.9 ?
    H40A C40 H40B . . 108.3 ?
loop_
    _geom_torsion_atom_site_label_1
    _geom_torsion_atom_site_label_2
    _geom_torsion_atom_site_label_3
    _geom_torsion_atom_site_label_4
    _geom_torsion_site_symmetry_1
    _geom_torsion_site_symmetry_2
    _geom_torsion_site_symmetry_3
    _geom_torsion_site_symmetry_4
    _geom_torsion
    _geom_torsion_publ_flag
    C1 C2 C3 C4 . . . . 35.0(5) ?
    C3 C2 C3 C4 4_565 . . . -93.2(4) ?
    C1 C2 C3 C8 . . . . -148.0(4) ?
    C3 C2 C3 C8 4_565 . . . 83.8(5) ?
    C8 C3 C4 C5 . . . . 0.0(5) ?
    C2 C3 C4 C5 . . . . 177.2(3) ?
    C3 C4 C5 C6 . . . . -1.6(5) ?
    C3 C4 C5 C15 . . . . -176.1(3) ?
    C12 O3 C6 C7 . . . . -101.0(3) ?
    C12 O3 C6 C5 . . . . 81.8(4) ?
    C4 C5 C6 O3 . . . . 179.5(3) ?
    C15 C5 C6 O3 . . . . -5.9(5) ?
    C4 C5 C6 C7 . . . . 2.4(5) ?
    C15 C5 C6 C7 . . . . 177.0(3) ?
    O3 C6 C7 C8 . . . . -178.8(3) ?
    C5 C6 C7 C8 . . . . -1.7(5) ?
    O3 C6 C7 C11 . . . . 3.3(5) ?
    C5 C6 C7 C11 . . . . -179.6(3) ?
    C6 C7 C8 C3 . . . . 0.0(5) ?
    C11 C7 C8 C3 . . . . 177.9(3) ?
    C6 C7 C8 O1 . . . . 178.8(3) ?
    C11 C7 C8 O1 . . . . -3.3(5) ?
    C4 C3 C8 C7 . . . . 0.8(5) ?
    C2 C3 C8 C7 . . . . -176.4(3) ?
    C4 C3 C8 O1 . . . . -178.0(3) ?
    C2 C3 C8 O1 . . . . 4.8(5) ?
    C10 O1 C8 C7 . . . . 99.5(4) ?
    C10 O1 C8 C3 . . . . -81.7(4) ?
    C8 O1 C10 O1 . . . 4_565 95.5(4) ?
    C24 O2 C11 C7 . . . . -74.8(4) ?
    C8 C7 C11 O2 . . . . 119.6(4) ?
    C6 C7 C11 O2 . . . . -62.6(4) ?
    C13 O4 C12 O3 . . . . 93.9(4) ?
    C6 O3 C12 O4 . . . . -93.4(3) ?
    C12 O4 C13 C14 . . . . -82.4(4) ?
    C12 O4 C13 C20 . . . . 101.9(3) ?
    O4 C13 C14 C17 . . . . -177.5(3) ?
    C20 C13 C14 C17 . . . . -2.1(4) ?
    O4 C13 C14 C15 . . . . 4.9(4) ?
    C20 C13 C14 C15 . . . . -179.7(3) ?
    C4 C5 C15 C14 . . . . 91.1(3) ?
    C6 C5 C15 C14 . . . . -83.3(4) ?
    C4 C5 C15 C16 . . . . -37.8(5) ?
    C6 C5 C15 C16 . . . . 147.7(3) ?
    C17 C14 C15 C5 . . . . -92.5(3) ?
    C13 C14 C15 C5 . . . . 85.0(4) ?
    C17 C14 C15 C16 . . . . 36.0(5) ?
    C13 C14 C15 C16 . . . . -146.5(3) ?
    C13 C14 C17 C18 . . . . 1.1(4) ?
    C15 C14 C17 C18 . . . . 178.7(3) ?
    C14 C17 C18 C19 . . . . -0.6(4) ?
    C14 C17 C18 C21 . . . . -177.8(3) ?
    C17 C18 C19 O6 . . . . 176.4(3) ?
    C21 C18 C19 O6 . . . . -6.4(4) ?
    C17 C18 C19 C20 . . . . 1.0(4) ?
    C21 C18 C19 C20 . . . . 178.3(3) ?
    C23 O6 C19 C18 . . . . 83.0(4) ?
    C23 O6 C19 C20 . . . . -101.4(4) ?
    C18 C19 C20 C13 . . . . -1.9(5) ?
    O6 C19 C20 C13 . . . . -177.4(3) ?
    C18 C19 C20 C40 . . . . 175.8(3) ?
    O6 C19 C20 C40 . . . . 0.3(4) ?
    O4 C13 C20 C19 . . . . 178.0(3) ?
    C14 C13 C20 C19 . . . . 2.5(5) ?
    O4 C13 C20 C40 . . . . 0.3(4) ?
    C14 C13 C20 C40 . . . . -175.3(3) ?
    C19 C18 C21 C22 . . . . 146.8(4) ?
    C17 C18 C21 C22 . . . . -36.1(5) ?
    C19 C18 C21 C18 . . . 4_565 -83.7(4) ?
    C17 C18 C21 C18 . . . 4_565 93.4(4) ?
    C19 O6 C23 O6 . . . 4_565 -92.0(4) ?
    C11 O2 C24 C29 . . . . -24.0(5) ?
    C11 O2 C24 C25 . . . . 159.5(3) ?
    O2 C24 C25 C26 . . . . 173.7(3) ?
    C29 C24 C25 C26 . . . . -3.0(5) ?
    O2 C24 C25 C30 . . . . -7.6(5) ?
    C29 C24 C25 C30 . . . . 175.6(3) ?
    C24 C25 C26 C27 . . . . 2.1(5) ?
    C30 C25 C26 C27 . . . . -176.5(4) ?
    C25 C26 C27 C28 . . . . -0.4(6) ?
    C26 C27 C28 C29 . . . . -0.6(7) ?
    O2 C24 C29 C28 . . . . -174.3(3) ?
    C25 C24 C29 C28 . . . . 2.1(5) ?
    C27 C28 C29 C24 . . . . -0.2(6) ?
    C26 C25 C30 O31 . . . . -1.8(6) ?
    C24 C25 C30 O31 . . . . 179.6(4) ?
    C40 O5 C32 C37 . . . . 11.7(17) ?
    C40 O5 C32 C33 . . . . -162.8(8) ?
    O5 C32 C33 C34 . . . . -178.7(8) ?
    C37 C32 C33 C34 . . . . 6.6(12) ?
    O5 C32 C33 C38 . . . . 0.3(13) ?
    C37 C32 C33 C38 . . . . -174.4(7) ?
    C32 C33 C34 C35 . . . . -3.8(10) ?
    C38 C33 C34 C35 . . . . 177.3(6) ?
    C33 C34 C35 C36 . . . . 0.9(11) ?
    C34 C35 C36 C37 . . . . -0.8(11) ?
    O5 C32 C37 C36 . . . . 178.9(9) ?
    C33 C32 C37 C36 . . . . -6.7(13) ?
    C35 C36 C37 C32 . . . . 3.9(11) ?
    C34 C33 C38 O39 . . . . -2.2(8) ?
    C32 C33 C38 O39 . . . . 178.9(7) ?
    C40 O5A C32A C37A . . . . -18(8) ?
    C40 O5A C32A C33A . . . . 142(4) ?
    O5A C32A C33A C34A . . . . 173(3) ?
    C37A C32A C33A C34A . . . . -24(6) ?
    O5A C32A C33A C38A . . . . 4(6) ?
    C37A C32A C33A C38A . . . . 167(3) ?
    C32A C33A C34A C35A . . . . 12(5) ?
    C38A C33A C34A C35A . . . . -179(3) ?
    C33A C34A C35A C36A . . . . -1(5) ?
    C34A C35A C36A C37A . . . . 0(6) ?
    O5A C32A C37A C36A . . . . -177(6) ?
    C33A C32A C37A C36A . . . . 24(7) ?
    C35A C36A C37A C32A . . . . -13(5) ?
    C34A C33A C38A O39A . . . . -1(3) ?
    C32A C33A C38A O39A . . . . 168(4) ?
    C33A C38A O39A O39A . . . 4_565 141.6(14) ?
    C33A C38A O39A C38A . . . 4_565 141.6(14) ?
    C32A O5A C40 O5 . . . . -45(13) ?
    C32A O5A C40 C20 . . . . -179(4) ?
    C32 O5 C40 O5A . . . . 130(15) ?
    C32 O5 C40 C20 . . . . 178.1(9) ?
    C19 C20 C40 O5A . . . . 104.3(19) ?
    C13 C20 C40 O5A . . . . -78.1(19) ?
    C19 C20 C40 O5 . . . . 98.3(6) ?
    C13 C20 C40 O5 . . . . -84.1(6) ?
data_New_Global_Publ_Block
_journal_date_recd_electronic     2009-01-22
_journal_date_accepted     2009-03-02
_journal_name_full     'Acta Crystallographica, Section E'
_journal_year     2009
_journal_volume     65
_journal_issue      4
_journal_page_first     o692
_journal_page_last     o693
_journal_paper_category     QO
_journal_coeditor_code     FL2233
_publ_contact_author_name     'Glenn E. M. Maguire'
_publ_contact_author_address
;
School of Chemistry, University of KwaZulu-Natal, Durban, 4000, South Africa
;
_publ_contact_author_email     'maguireg@ukzn.ac.za'
_publ_contact_author_fax     '+27 31 260 3104'
_publ_contact_author_phone     '+27 31 260 1113'
_publ_section_title
;\
7,11,15,28-Tetrakis[(2-formylphenoxy)methyl]-1,21,23,25-\
tetramethylresorcin[4]arene cavitand ethyl acetate clathrate at 173 K
;
loop_
    _publ_author_name
    _publ_author_footnote
    _publ_author_address
    'Mc Kay, Michael G.' .
;
School of Chemistry, University of KwaZulu-Natal, Durban, 4000, South Africa
;
    'Friedrich, Holger B.' .
;
School of Chemistry, University of KwaZulu-Natal, Durban, 4000, South Africa
;
    'Howie, R. Alan' .
;
Department of Chemistry, University of Aberdeen, Aberdeen AB24 3UE,
Scotland
;
    'Maguire, Glenn E.M.' .
;
School of Chemistry, University of KwaZulu-Natal, Durban, 4000, South Africa
;
_publ_section_synopsis     .
