# Supplementary material for: 7,11,15,28-Tetra­kis[(2-formyl­phen­oxy)methyl]-1,21,23,25-tetra­methyl­resorcin[4]arene cavitand ethyl acetate clathrate at 173 K
Source: Acta Crystallogr Sect E Struct Rep Online. 2009 Mar 6;65(Pt 4):o692–3. doi: 10.1107/S1600536809007582 (PMC2968874; doi:10.1107/S1600536809007582)
Supplement: Supplementary file 2 [file e-65-0o692-Isup2.hkl]

#
# h,k,l, Fc-squared, Fo-squared, sigma(Fo-squared) and status flag
#
data_I
_shelx_title ' 7m_kznd4_0s in P21/m'
_shelx_refln_list_code          4
_shelx_F_calc_maximum      231.46
_exptl_crystal_F_000      1238.00
_reflns_d_resolution_high  0.8409
 
loop_
 _symmetry_equiv_pos_as_xyz
 'x, y, z'
 '-x, y+1/2, -z'
 '-x, -y, -z'
 'x, -y-1/2, z'
 
_cell_length_a    11.9228
_cell_length_b    23.2806
_cell_length_c    12.2320
_cell_angle_alpha  90.000
_cell_angle_beta  117.005
_cell_angle_gamma  90.000
 
_shelx_F_squared_multiplier     1.000
 
loop_
 _refln_index_h
 _refln_index_k
 _refln_index_l
 _refln_F_squared_calc
 _refln_F_squared_meas
 _refln_F_squared_sigma
 _refln_observed_status
   1   0   0      891.72      545.77      5.21 o
   2   0   0     1067.99      930.17     14.22 o
   3   0   0     5817.14     6472.39    125.21 o
   4   0   0       50.03       34.75      3.65 o
   5   0   0     2253.52     2325.98     17.93 o
   6   0   0       59.88       50.95      3.69 o
   7   0   0       22.15       30.26      6.94 o
   8   0   0       94.07       93.71      4.94 o
   9   0   0      233.35      199.34      8.92 o
  10   0   0        6.16        3.14      5.80 o
  11   0   0       65.77       91.88      8.61 o
  12   0   0       29.31       40.53     10.22 o
   1   1   0    10232.12     9636.52    138.14 o
   2   1   0     7022.96     7918.36    440.05 o
   3   1   0       43.72       55.33      5.53 o
   4   1   0      711.51      655.64     20.97 o
   5   1   0     1001.07      926.63     43.18 o
   6   1   0      222.75      148.22      6.12 o
   7   1   0      882.40      757.68     18.28 o
   8   1   0       96.20       82.56      3.54 o
   9   1   0       89.28      111.51      4.74 o
  10   1   0       41.15       36.43      4.88 o
  11   1   0       10.50       22.11      5.86 o
  12   1   0        9.07       27.14      5.54 o
   0   2   0     9282.07     7999.86     33.85 o
   1   2   0      753.75      655.17     50.48 o
   2   2   0    13940.18    15019.88    117.49 o
   3   2   0       91.00      133.83     22.08 o
   4   2   0        0.01        2.50      2.13 o
   5   2   0      143.97      221.36     46.20 o
   6   2   0     2331.65     2031.50     96.16 o
   7   2   0        2.19        6.33      2.29 o
   8   2   0        0.75        0.39      2.11 o
   9   2   0      213.39      198.98     14.85 o
  10   2   0        0.03        2.86      3.85 o
  11   2   0       35.66       30.03      4.86 o
  12   2   0       11.06        6.66      4.88 o
   1   3   0     5849.23     6525.98     68.71 o
   2   3   0     1513.09     1727.89    238.10 o
   3   3   0     4527.71     4487.56    265.05 o
   4   3   0        0.67        0.33      2.68 o
   5   3   0    12049.10    12029.79    241.95 o
   6   3   0       53.17       27.28      3.08 o
   7   3   0      137.99      103.02      3.20 o
   8   3   0      157.01      158.77      4.61 o
   9   3   0      365.19      352.52      6.84 o
  10   3   0       55.22       46.92      9.09 o
  11   3   0      158.86      150.21      6.19 o
  12   3   0        0.03        3.71      4.67 o
   0   4   0    37144.88    35438.41   1349.10 o
   1   4   0     5301.38     4637.86     60.62 o
   2   4   0       49.96       68.81     10.94 o
   3   4   0       55.45       33.75      2.27 o
   4   4   0        5.58        6.20      3.18 o
   5   4   0      200.88      231.86     20.05 o
   6   4   0      766.02      744.05     32.30 o
   7   4   0       34.52       34.50      4.96 o
   8   4   0      157.81      119.39      8.33 o
   9   4   0      253.50      230.59     20.58 o
  10   4   0       45.37       54.67      5.51 o
  11   4   0        0.26        4.63      4.34 o
  12   4   0        0.31        1.60      4.61 o
   1   5   0      635.82      585.94     54.99 o
   2   5   0    12767.70    13143.84     92.70 o
   3   5   0     3590.90     3838.69     99.51 o
   4   5   0       92.94      102.91     23.83 o
   5   5   0       17.45       13.72      4.26 o
   6   5   0      181.75      172.52     26.46 o
   7   5   0      164.86      148.67      4.15 o
   8   5   0        0.97        1.76      2.74 o
   9   5   0      341.08      302.84      6.27 o
  10   5   0       10.10       21.66      6.57 o
  11   5   0        3.03        4.90      4.27 o
  12   5   0        6.37        3.37      4.58 o
   0   6   0    22877.53    19571.62   1250.62 o
   1   6   0     1502.38     1502.52     72.93 o
   2   6   0     8744.38     7835.95    644.25 o
   3   6   0       30.28        6.30      2.13 o
   4   6   0     1013.60     1142.49     43.45 o
   5   6   0      625.08      528.04     27.96 o
   6   6   0      121.82      145.44     17.71 o
   7   6   0       53.53       59.48      9.87 o
   8   6   0      441.16      346.74      7.79 o
   9   6   0       87.97      109.98     18.65 o
  10   6   0        0.06        6.19      3.81 o
  11   6   0       78.01       78.66      5.88 o
  12   6   0        1.86        2.31      4.85 o
   1   7   0     1149.13     1408.71    103.37 o
   2   7   0     5337.40     5847.46    416.37 o
   3   7   0      104.03       86.37      3.64 o
   4   7   0       17.82       12.73      6.08 o
   5   7   0       26.25       14.77      5.40 o
   6   7   0        9.33       11.76      2.38 o
   7   7   0        4.86       11.03      2.67 o
   8   7   0        0.06        3.91      2.91 o
   9   7   0        3.29       45.26      6.17 o
  10   7   0      327.27      298.23      6.84 o
  11   7   0       46.42       48.17      5.73 o
  12   7   0       10.07        3.02      4.93 o
   0   8   0     1027.01      876.62     22.58 o
   1   8   0     2350.33     2090.62    128.40 o
   2   8   0      445.16      346.62      8.32 o
   3   8   0      678.32      710.00     35.51 o
   4   8   0     3005.41     3011.77     59.23 o
   5   8   0      375.16      385.41     32.14 o
   6   8   0        4.38        0.66      2.10 o
   7   8   0      174.75      140.08     17.77 o
   8   8   0       78.35       66.70      4.18 o
   9   8   0     1068.17      861.94     28.84 o
  10   8   0        6.70       25.90      4.31 o
  11   8   0      124.88      115.89      6.30 o
  12   8   0        0.35        0.00      4.84 o
   1   9   0      413.39      485.68     12.07 o
   2   9   0     1097.65     1045.42     54.37 o
   3   9   0      259.92      270.73     32.30 o
   4   9   0      514.08      508.30     41.46 o
   5   9   0       20.31       22.48      4.17 o
   6   9   0       11.58       14.05      3.25 o
   7   9   0        3.23        9.87      3.02 o
   8   9   0       61.30       63.99      9.12 o
   9   9   0       50.36       68.86      6.45 o
  10   9   0        0.00        4.74      3.89 o
  11   9   0       18.91       20.79      4.79 o
   0  10   0       29.21       29.05      2.54 o
   1  10   0       48.97       57.90      1.82 o
   2  10   0     1090.67      731.72     31.37 o
   3  10   0      349.84      248.20      4.94 o
   4  10   0       24.26       17.83      3.94 o
   5  10   0      445.00      448.94     20.37 o
   6  10   0       35.39       45.37      7.76 o
   7  10   0        0.91        1.39      2.72 o
   8  10   0       14.94        9.66      5.05 o
   9  10   0       44.26       63.64     14.86 o
  10  10   0        1.31        1.74      3.68 o
  11  10   0       34.60       35.94      5.04 o
   1  11   0        6.31        5.24      1.58 o
   2  11   0     3887.31     3753.47    198.16 o
   3  11   0        9.16       23.60      4.21 o
   4  11   0       77.71       95.51      6.71 o
   5  11   0       87.13       78.23      7.36 o
   6  11   0      510.17      445.35     32.03 o
   7  11   0      145.66      115.75      5.97 o
   8  11   0      252.33      238.19     15.33 o
   9  11   0        5.91        1.54      3.54 o
  10  11   0       15.69       15.12      4.32 o
  11  11   0        7.45        7.12      4.54 o
   0  12   0     1899.90     2019.22     47.13 o
   1  12   0       51.74       70.42     12.88 o
   2  12   0      124.43      148.25     22.10 o
   3  12   0      363.28      278.95      6.35 o
   4  12   0       25.33       10.50      1.80 o
   5  12   0       57.87       37.92      6.85 o
   6  12   0      140.69      127.34     15.89 o
   7  12   0        9.03       11.15      4.09 o
   8  12   0       28.97       40.75      7.62 o
   9  12   0       12.26        6.71      3.82 o
  10  12   0        0.20        3.39      4.03 o
  11  12   0        6.36        5.47      4.34 o
   1  13   0       98.52       97.63      6.61 o
   2  13   0      219.90      187.77      6.70 o
   3  13   0       11.02       32.75      4.21 o
   4  13   0       66.66       82.11     10.22 o
   5  13   0       60.54       51.17      3.54 o
   6  13   0      272.13      232.96     10.16 o
   7  13   0       68.43       71.20      9.83 o
   8  13   0        6.67        1.34      3.43 o
   9  13   0       19.04       19.07      4.10 o
  10  13   0        4.50        1.76      4.08 o
  11  13   0        0.06        2.96      4.39 o
   0  14   0     2169.51     2280.11     59.39 o
   1  14   0      258.39      250.41     21.99 o
   2  14   0      269.71      302.47     10.79 o
   3  14   0      529.69      471.68     22.12 o
   4  14   0        1.05        2.28      1.99 o
   5  14   0      146.60      118.14     16.79 o
   6  14   0        3.86        4.73      2.01 o
   7  14   0      111.15       82.94      4.77 o
   8  14   0        3.66        3.63      3.45 o
   9  14   0        6.64        3.40      3.74 o
  10  14   0        0.01        1.47      4.03 o
   1  15   0       12.57        9.31      2.74 o
   2  15   0      640.44      578.12     20.72 o
   3  15   0       22.23       30.32      3.82 o
   4  15   0      308.13      252.03      6.09 o
   5  15   0      247.85      277.29     14.14 o
   6  15   0       83.90       74.72      6.35 o
   7  15   0       30.80       19.19      3.84 o
   8  15   0        0.06        0.40      3.42 o
   9  15   0        2.51        2.62      3.81 o
  10  15   0        2.12        0.41      4.30 o
   0  16   0     2649.29     2472.88     73.01 o
   1  16   0       19.53       27.26      6.07 o
   2  16   0      120.98      129.54     16.09 o
   3  16   0      204.65      182.39      5.78 o
   4  16   0      134.79      152.61     20.85 o
   5  16   0      696.60      653.41     40.71 o
   6  16   0       11.80       11.02      3.51 o
   7  16   0       44.52       30.14     10.91 o
   8  16   0        0.06        0.86      3.62 o
   9  16   0        0.59        2.92      4.06 o
  10  16   0        2.73        0.49      5.06 o
   1  17   0      469.62      487.50     23.81 o
   2  17   0       30.71       52.60      9.20 o
   3  17   0       39.12       46.80      6.57 o
   4  17   0      411.76      372.02     23.50 o
   5  17   0      453.31      549.49     26.20 o
   6  17   0       23.08       30.94      5.40 o
   7  17   0       25.36       42.64      5.20 o
   8  17   0        0.39        2.56      4.54 o
   9  17   0       23.04       18.42      5.39 o
   0  18   0      290.07      271.22     18.31 o
   1  18   0       34.82       50.04      8.99 o
   2  18   0        4.29       10.61      3.07 o
   3  18   0       52.55       87.57     13.14 o
   4  18   0        0.27        5.65      4.17 o
   5  18   0        4.21       18.24      4.70 o
   6  18   0      162.45      175.51      9.83 o
   7  18   0        7.49        7.18      5.54 o
   8  18   0        0.19        3.60      4.75 o
   9  18   0       26.57       26.60      5.78 o
   1  19   0       44.51       49.29      8.36 o
   2  19   0       19.44       22.14      3.90 o
   3  19   0      268.88      296.93      8.10 o
   4  19   0        0.78        2.90      4.57 o
   5  19   0       43.92       39.53      5.26 o
   6  19   0       26.31       31.46      5.87 o
   7  19   0        1.12        0.13      5.04 o
   8  19   0       22.06       28.21      6.62 o
   9  19   0        6.91        8.06      5.57 o
   0  20   0      202.27      235.88     16.69 o
   1  20   0        0.69        1.67      3.33 o
   2  20   0        0.17        0.15      3.52 o
   3  20   0       17.56       66.38     25.93 o
   4  20   0      326.41      310.35     11.82 o
   5  20   0       94.40       74.85     18.43 o
   6  20   0        0.65        3.95      6.83 o
   7  20   0       23.07       12.99      7.80 o
   8  20   0        4.91        3.21      7.78 o
   1  21   0        1.59        1.01      4.25 o
   2  21   0        1.46        1.89      4.36 o
   3  21   0       16.46       16.82      7.59 o
   4  21   0       73.07       72.40      7.04 o
   5  21   0        7.56        7.68      7.41 o
   6  21   0       39.87       41.04      8.44 o
   7  21   0        1.24        3.16      7.89 o
   8  21   0        1.77        0.67      8.47 o
   0  22   0       89.00       61.53      8.04 o
   1  22   0        2.36        5.53      4.64 o
   2  22   0        4.28        4.10      4.77 o
   3  22   0       14.49        5.28      7.70 o
   4  22   0        6.63       12.69     10.62 o
   5  22   0        0.62        7.88      7.89 o
   6  22   0        0.04        0.00      7.70 o
   7  22   0        0.21        0.00      7.98 o
   1  23   0       62.59       60.62      5.82 o
   2  23   0        0.16        2.95      4.92 o
   3  23   0        0.03        0.00      7.41 o
   4  23   0       28.68       48.46      9.43 o
   5  23   0       44.67       50.96      9.23 o
   6  23   0        2.91        5.18      8.27 o
   7  23   0        2.60        3.37      8.66 o
   0  24   0        1.01        0.40      6.90 o
   1  24   0        0.27        1.70      5.13 o
   2  24   0        1.62        2.16      5.96 o
   3  24   0        2.14        0.00      7.70 o
   4  24   0       25.38       19.73      8.86 o
   5  24   0       34.55       37.46      9.05 o
   6  24   0       50.86       62.98     16.83 o
   1  25   0       15.64        8.19      5.78 o
   2  25   0        2.67        0.40      5.96 o
   3  25   0        8.91        6.57      6.61 o
   4  25   0        0.43        0.00      8.09 o
   5  25   0        7.80       17.00      9.15 o
   0  26   0       36.43       41.27     14.42 o
   1  26   0        1.68       10.94      5.93 o
   2  26   0        1.92        0.00      6.38 o
   3  26   0        0.04        0.40      6.38 o
   4  26   0        0.03        3.43      8.65 o
   1  27   0        0.01        3.17      6.66 o
   2  27   0        0.02        2.70      6.67 o
 -13   0   1        0.65        0.00      7.08 o
 -12   0   1       71.96       75.90      8.78 o
 -11   0   1       25.10       20.43      6.52 o
 -10   0   1        0.55        0.80      4.82 o
  -9   0   1       37.54       21.88      4.00 o
  -8   0   1        0.04        2.11      2.89 o
  -7   0   1      914.77     1027.23     23.11 o
  -6   0   1      462.74      408.58      9.42 o
  -5   0   1     2200.97     1969.93     16.48 o
  -4   0   1     2588.79     2336.55     33.19 o
  -3   0   1    14443.93    14883.72     82.97 o
  -2   0   1     7972.33     8283.14     60.24 o
  -1   0   1     5586.18     6556.85     82.77 o
   0   0   1     7877.46     7092.28    238.03 o
   1   0   1     3859.49     3923.62     17.71 o
   2   0   1     1185.61     1046.97      1.70 o
   3   0   1     2331.19     2019.72     21.11 o
   4   0   1      214.79      260.42      5.81 o
   5   0   1       76.46      111.45      5.41 o
   6   0   1       38.47       79.95      5.01 o
   7   0   1        6.07       16.72      4.29 o
   8   0   1      486.19      465.57     12.37 o
   9   0   1       17.29       12.96      5.52 o
  10   0   1      224.65      178.54     17.03 o
  11   0   1       15.65       30.48      7.79 o
  12   0   1        1.02        7.41      7.63 o
 -13   1   1        3.27        7.07      4.97 o
 -12   1   1        1.66        2.76      4.75 o
 -11   1   1       92.99       98.11      7.29 o
 -10   1   1        7.39       10.67      3.94 o
  -9   1   1        1.59        6.28      2.88 o
  -8   1   1       87.02       86.92      5.35 o
  -7   1   1     1542.10     1656.41     39.54 o
  -6   1   1      701.57      703.85     36.41 o
  -5   1   1       28.19       40.57      2.24 o
  -4   1   1        9.73        6.61      1.68 o
  -3   1   1      375.46      319.40     37.84 o
  -2   1   1    12080.91    13311.39    221.76 o
  -1   1   1      138.76      295.28     20.13 o
   0   1   1    27576.04    26744.14    586.34 o
   1   1   1     9505.99    10025.06    129.64 o
   2   1   1      671.78      776.79     13.24 o
   3   1   1     1938.28     2171.73     65.99 o
   4   1   1      151.73      157.35     28.97 o
   5   1   1      571.86      554.69      7.87 o
   6   1   1      887.05      889.33     21.80 o
   7   1   1      151.62      186.29      8.57 o
   8   1   1       81.49       74.67      7.29 o
   9   1   1      128.26       86.23      5.24 o
  10   1   1        8.29        6.50      4.40 o
  11   1   1       26.65       23.23      5.34 o
  12   1   1       80.77       71.46      9.77 o
 -13   2   1        7.75       12.70      5.25 o
 -12   2   1        1.85        7.31      4.43 o
 -11   2   1       13.54       14.74      4.55 o
 -10   2   1      276.20      246.44      6.95 o
  -9   2   1      690.09      639.53     11.34 o
  -8   2   1       50.04       72.01     11.38 o
  -7   2   1        3.68        6.39      1.96 o
  -6   2   1       35.74       42.89      3.08 o
  -5   2   1      546.51      546.55     59.52 o
  -4   2   1      381.00      294.26     12.66 o
  -3   2   1       28.14       13.73      4.38 o
  -2   2   1    17484.41    17310.41    161.07 o
  -1   2   1      588.72      507.85      2.75 o
   0   2   1     3499.95     3193.75     57.18 o
   1   2   1      253.84      603.85     83.59 o
   2   2   1     8707.51     8954.74    440.03 o
   3   2   1      689.02      614.08      6.66 o
   4   2   1      835.91      716.17      6.90 o
   5   2   1     1416.77     1316.19     64.43 o
   6   2   1      113.36      175.98     22.05 o
   7   2   1       48.87       42.51      6.04 o
   8   2   1        2.38        4.66      2.72 o
   9   2   1        5.93       13.40      3.64 o
  10   2   1        1.83        3.66      4.09 o
  11   2   1       12.75        9.30      4.86 o
  12   2   1       21.13       40.04      6.06 o
 -12   3   1       29.63       26.10      5.16 o
 -11   3   1        5.01        2.03      3.86 o
 -10   3   1        3.46        5.40      3.28 o
  -9   3   1      157.32      135.77      4.82 o
  -8   3   1       60.56       76.18      9.18 o
  -7   3   1      300.90      255.79      3.81 o
  -6   3   1       25.75       29.44      2.62 o
  -5   3   1      714.47      728.51     56.13 o
  -4   3   1       17.34       16.68      4.86 o
  -3   3   1     3449.39     3754.88    155.44 o
  -2   3   1      552.24      620.91    110.28 o
  -1   3   1     1705.98     1596.56     55.46 o
   0   3   1      444.50      254.48     28.96 o
   1   3   1     6798.23     7079.96    316.29 o
   2   3   1     6680.16     6474.00     35.15 o
   3   3   1     4397.93     4905.01     36.96 o
   4   3   1        5.83        0.30      3.65 o
   5   3   1      139.87      120.55      5.44 o
   6   3   1      100.00      114.31      7.64 o
   7   3   1      261.77      235.57      3.90 o
   8   3   1       41.70       47.30      5.73 o
   9   3   1      188.01      175.74      6.88 o
  10   3   1        0.52        3.74      4.11 o
  11   3   1        0.02        1.09      4.36 o
  12   3   1        2.10        5.68      5.21 o
 -12   4   1        9.67        3.89      4.56 o
 -11   4   1        1.29        0.00      3.92 o
 -10   4   1       65.97       70.04      6.34 o
  -9   4   1       27.60       20.99      4.02 o
  -8   4   1       12.13       20.27      5.35 o
  -7   4   1      101.27      108.35      4.82 o
  -6   4   1      198.46      275.88      7.99 o
  -5   4   1     2026.10     2047.80     56.05 o
  -4   4   1     4232.84     3980.49    168.22 o
  -3   4   1      456.24      453.96     53.89 o
  -2   4   1    10724.74    10741.84    168.66 o
  -1   4   1    30685.97    29216.07   1414.65 o
   0   4   1      153.18      180.16     12.48 o
   1   4   1    20487.18    21462.70    193.37 o
   2   4   1     2000.83     2228.90     70.83 o
   3   4   1     6022.98     5735.87    257.94 o
   4   4   1      364.16      329.65     57.77 o
   5   4   1      189.03      182.16     28.28 o
   6   4   1        2.51        3.97      2.10 o
   7   4   1      149.54      143.80      5.50 o
   8   4   1      116.24      116.44      4.35 o
   9   4   1       57.12       92.48     11.97 o
  10   4   1       74.30       76.69      9.43 o
  11   4   1       28.80       21.42      5.13 o
  12   4   1        1.87        0.19      5.12 o
 -12   5   1        0.00        0.00      4.47 o
 -11   5   1        3.92        4.14      4.33 o
 -10   5   1       48.17       66.78      8.79 o
  -9   5   1       88.73      100.08      7.76 o
  -8   5   1       36.31       45.08      4.03 o
  -7   5   1       94.78       73.17      3.43 o
  -6   5   1      394.99      435.66     20.09 o
  -5   5   1      158.08      207.30      5.34 o
  -4   5   1     1039.97     1218.37    106.97 o
  -3   5   1     8221.77     8417.34    428.08 o
  -2   5   1      970.77     1138.02     34.15 o
  -1   5   1      122.03      181.87     14.55 o
   0   5   1      650.89      712.92      9.77 o
   1   5   1    20478.16    20813.52    525.38 o
   2   5   1      350.31      131.30     22.85 o
   3   5   1     1672.08     1230.84     72.12 o
   4   5   1     2042.54     1900.01     18.85 o
   5   5   1       49.22       57.13      3.75 o
   6   5   1        0.83        4.25      2.25 o
   7   5   1      358.92      374.74      5.98 o
   8   5   1       40.04       35.77      4.98 o
   9   5   1        0.84       18.83      4.02 o
  10   5   1       17.09       23.19      4.20 o
  11   5   1       33.35       38.64      5.50 o
 -12   6   1        9.45        3.19      4.68 o
 -11   6   1       14.62       16.69      4.46 o
 -10   6   1       21.53       26.20      3.85 o
  -9   6   1      115.85      103.16      4.72 o
  -8   6   1       56.99       71.84      6.96 o
  -7   6   1        0.32        0.97      2.20 o
  -6   6   1      714.03      598.33     32.67 o
  -5   6   1      303.58      361.65     56.47 o
  -4   6   1      678.50      641.76     38.96 o
  -3   6   1      684.73      610.29     81.85 o
  -2   6   1     5744.38     5870.03    171.07 o
  -1   6   1     5913.99     6426.69    291.46 o
   0   6   1      153.35      205.13     84.43 o
   1   6   1     2547.17     2614.12    163.22 o
   2   6   1     1278.33     1067.31     45.69 o
   3   6   1       18.22       14.55      2.08 o
   4   6   1       14.54       18.18      2.42 o
   5   6   1      379.52      378.21     22.64 o
   6   6   1       11.68       12.13      2.44 o
   7   6   1       17.19       22.90      2.78 o
   8   6   1       70.41       78.10      4.81 o
   9   6   1      123.23      135.13     12.37 o
  10   6   1       82.28      105.71      5.40 o
  11   6   1        9.59       22.96      5.26 o
 -12   7   1        2.70        3.51      4.74 o
 -11   7   1       48.53       60.18      9.46 o
 -10   7   1      346.18      320.63     12.01 o
  -9   7   1      691.58      667.55     15.15 o
  -8   7   1       84.85       95.93     11.48 o
  -7   7   1        6.88       18.18      6.27 o
  -6   7   1      224.74      242.48     29.76 o
  -5   7   1       24.88       44.82      4.88 o
  -4   7   1      524.03      537.53     65.53 o
  -3   7   1      713.26      834.10      7.12 o
  -2   7   1       99.25       73.54     14.27 o
  -1   7   1       41.84       74.79     12.92 o
   0   7   1     2836.92     3031.02    237.92 o
   1   7   1      202.65      273.02     16.81 o
   2   7   1     2387.60     2639.26    211.17 o
   3   7   1    10601.29    10928.44    147.62 o
   4   7   1      493.18      528.83     31.83 o
   5   7   1       68.67       64.03      3.30 o
   6   7   1        6.89       21.60      3.81 o
   7   7   1        3.45        2.73      2.62 o
   8   7   1        5.26        0.81      2.93 o
   9   7   1      390.56      398.84     11.12 o
  10   7   1        0.62       10.62      4.04 o
  11   7   1       64.65       77.56      8.10 o
 -12   8   1       13.05       20.11      5.34 o
 -11   8   1       18.85       21.58      4.56 o
 -10   8   1      359.91      360.41      8.07 o
  -9   8   1        1.44       48.27      4.11 o
  -8   8   1        2.04        2.95      2.75 o
  -7   8   1       78.76       55.12      3.00 o
  -6   8   1       19.66       28.25      6.91 o
  -5   8   1       78.98       87.18      6.07 o
  -4   8   1     1689.86     1651.32     19.03 o
  -3   8   1      632.04      577.70     15.11 o
  -2   8   1      469.42      581.25     29.46 o
  -1   8   1       37.22       42.53      3.49 o
   0   8   1      526.92      446.04      9.38 o
   1   8   1     4473.28     4640.17    409.28 o
   2   8   1       84.31       72.21      8.90 o
   3   8   1      135.43      175.75     30.18 o
   4   8   1       58.52       70.80      8.22 o
   5   8   1      510.67      520.92     35.66 o
   6   8   1       27.72       54.55      9.57 o
   7   8   1        0.91        2.71      2.71 o
   8   8   1       53.07       40.41      4.09 o
   9   8   1      172.39      221.95     11.22 o
  10   8   1       62.47       65.09      5.79 o
  11   8   1       58.31       80.88      6.68 o
 -12   9   1        1.99        2.10      4.91 o
 -11   9   1      124.66      108.27      5.72 o
 -10   9   1       31.05       47.05      7.39 o
  -9   9   1        6.34       16.98      3.77 o
  -8   9   1       90.35       96.87     13.71 o
  -7   9   1       37.98       34.00      6.82 o
  -6   9   1        0.12        0.36      2.25 o
  -5   9   1     1221.34     1163.98     37.10 o
  -4   9   1       96.05      149.33     29.12 o
  -3   9   1        9.18       14.72      2.72 o
  -2   9   1       27.67       86.50     11.50 o
  -1   9   1      689.55      725.60     22.97 o
   0   9   1     3859.44     3955.35     74.63 o
   1   9   1      201.55      128.28      8.14 o
   2   9   1      172.48      119.10     12.29 o
   3   9   1      251.78      215.90      7.12 o
   4   9   1     1030.10     1105.88     43.39 o
   5   9   1      148.95       91.90      5.90 o
   6   9   1        3.05        4.24      2.36 o
   7   9   1       66.89       56.39      4.54 o
   8   9   1      143.65      104.12      4.76 o
   9   9   1      154.46      176.98     23.45 o
  10   9   1        4.05        2.08      3.90 o
  11   9   1       26.21       23.62      4.86 o
 -12  10   1       40.52       49.75      7.98 o
 -11  10   1       53.97       54.41      5.78 o
 -10  10   1       12.34       10.53      3.88 o
  -9  10   1       53.36       67.51      4.90 o
  -8  10   1      298.31      265.57     10.73 o
  -7  10   1      211.78      171.32     14.32 o
  -6  10   1        0.06        1.48      2.25 o
  -5  10   1      186.62      169.70     17.25 o
  -4  10   1      346.27      321.42     24.87 o
  -3  10   1      224.95      219.89      7.31 o
  -2  10   1      544.93      403.85     11.47 o
  -1  10   1      376.72      292.55      4.75 o
   0  10   1       82.68      119.10     15.79 o
   1  10   1      145.02      149.20     16.69 o
   2  10   1       33.04       58.44      9.86 o
   3  10   1     1867.96     1766.09     59.10 o
   4  10   1       10.08        2.63      1.42 o
   5  10   1      938.36      895.76     33.19 o
   6  10   1       84.03       71.63      7.62 o
   7  10   1       14.00        9.81      3.11 o
   8  10   1       50.38       28.34      8.32 o
   9  10   1       30.39       20.92      4.33 o
  10  10   1       45.38       46.47      4.98 o
  11  10   1        3.22        3.60      4.43 o
 -12  11   1       14.93       29.33      7.26 o
 -11  11   1       62.74       75.13      5.67 o
 -10  11   1       14.47       14.30      5.52 o
  -9  11   1       42.20       47.50      6.43 o
  -8  11   1       11.98       29.77      4.24 o
  -7  11   1       28.22       40.67     12.04 o
  -6  11   1      110.17      113.25     11.66 o
  -5  11   1      208.81      161.21      8.04 o
  -4  11   1      498.71      390.00     25.09 o
  -3  11   1      902.85      631.37      9.44 o
  -2  11   1      717.06      706.60     86.61 o
  -1  11   1      364.55      352.69     45.22 o
   0  11   1       85.99       47.85      4.48 o
   1  11   1     2281.30     2192.16    208.16 o
   2  11   1      187.86      212.55     29.48 o
   3  11   1     1670.83     1602.59     87.52 o
   4  11   1       29.95       40.24      9.43 o
   5  11   1       16.01       21.07      5.79 o
   6  11   1        0.15        1.46      2.73 o
   7  11   1        0.72        1.23      3.01 o
   8  11   1       16.66       16.69      3.79 o
   9  11   1       35.64       28.99      4.37 o
  10  11   1       19.91       27.11      4.79 o
  11  11   1        0.29        0.78      4.43 o
 -11  12   1        9.59        8.98      4.74 o
 -10  12   1       50.96       65.43      5.15 o
  -9  12   1        0.15        6.76      3.82 o
  -8  12   1       73.40       78.39     11.00 o
  -7  12   1        1.40        1.04      3.29 o
  -6  12   1     2137.02     1962.69     43.62 o
  -5  12   1      277.80      259.39      4.66 o
  -4  12   1      146.23      103.84     14.43 o
  -3  12   1      150.75      221.93     32.26 o
  -2  12   1     1422.88     1469.37     28.72 o
  -1  12   1       24.06       70.16     13.98 o
   0  12   1     4197.14     4002.34     75.04 o
   1  12   1      232.48      350.32     15.65 o
   2  12   1      361.36      360.57     41.73 o
   3  12   1       99.34       96.74      8.48 o
   4  12   1        0.34        0.78      1.63 o
   5  12   1      134.67      142.79     17.24 o
   6  12   1      104.53      108.56      7.17 o
   7  12   1       31.43       25.10      3.59 o
   8  12   1       22.72       14.48      3.74 o
   9  12   1       48.51       62.49      5.09 o
  10  12   1        5.46        9.54      4.31 o
 -11  13   1       30.55       22.60      4.72 o
 -10  13   1       33.00       37.70      4.64 o
  -9  13   1      139.33      131.39      5.34 o
  -8  13   1      288.09      235.56      8.78 o
  -7  13   1        5.82        1.90      3.35 o
  -6  13   1       12.40       28.31      4.23 o
  -5  13   1        1.15       18.92      5.86 o
  -4  13   1       21.39       29.45      2.48 o
  -3  13   1       10.37       19.85      5.94 o
  -2  13   1      242.54      306.08     23.48 o
  -1  13   1      542.05      601.36     28.30 o
   0  13   1        4.30       88.30     17.52 o
   1  13   1      138.27      151.89      5.17 o
   2  13   1      165.54      194.42     26.98 o
   3  13   1       24.08       36.99      3.23 o
   4  13   1        0.19        4.26      1.74 o
   5  13   1        4.10        3.81      2.53 o
   6  13   1       14.32        6.31      2.44 o
   7  13   1        0.03        0.40      3.00 o
   8  13   1       15.71       11.32      3.81 o
   9  13   1        0.36        1.25      3.73 o
  10  13   1        0.93        2.01      4.10 o
 -11  14   1        2.27        3.70      4.40 o
 -10  14   1        0.13        0.13      3.88 o
  -9  14   1        0.01        1.82      3.75 o
  -8  14   1        7.13        5.95      3.69 o
  -7  14   1       75.18       55.04      5.90 o
  -6  14   1      286.47      322.80     37.53 o
  -5  14   1        0.09        3.58      1.46 o
  -4  14   1       14.83       15.93      2.14 o
  -3  14   1       35.60       38.23      2.16 o
  -2  14   1      148.54      180.74     15.96 o
  -1  14   1        4.95       21.52      3.05 o
   0  14   1      126.88      145.91     19.91 o
   1  14   1      301.03      266.00      8.81 o
   2  14   1        0.00        0.70      1.67 o
   3  14   1       25.02       22.65      5.08 o
   4  14   1        2.10        0.51      2.01 o
   5  14   1        2.20        3.56      2.65 o
   6  14   1        1.95        1.23      2.73 o
   7  14   1       44.04       42.76      3.99 o
   8  14   1        1.81        0.00      3.44 o
   9  14   1       14.26       10.18      4.11 o
  10  14   1        1.54        0.09      4.10 o
 -11  15   1        0.47        4.40      4.53 o
 -10  15   1       12.43        6.14      4.33 o
  -9  15   1       37.57       42.27      4.62 o
  -8  15   1        6.71        5.92      3.91 o
  -7  15   1       31.71       19.79      6.27 o
  -6  15   1        3.76        9.62      3.35 o
  -5  15   1      336.50      285.44     11.21 o
  -4  15   1        5.95       11.13      4.18 o
  -3  15   1       46.05       54.42      6.05 o
  -2  15   1      320.93      344.44     21.09 o
  -1  15   1       15.76       14.41      1.71 o
   0  15   1     1315.01     1452.64     37.75 o
   1  15   1       69.67       72.59      6.77 o
   2  15   1      210.60      189.23      9.05 o
   3  15   1      305.15      298.08     29.03 o
   4  15   1        1.92        2.66      2.38 o
   5  15   1       35.52       56.24      6.66 o
   6  15   1        4.90        8.02      3.89 o
   7  15   1        1.73        4.96      2.06 o
   8  15   1        4.59        7.70      3.78 o
   9  15   1        0.00        1.06      3.85 o
  10  15   1        1.00        0.00      5.03 o
 -10  16   1        0.60        0.00      4.17 o
  -9  16   1        0.60        2.07      3.81 o
  -8  16   1       13.05        8.77      3.93 o
  -7  16   1       85.79       87.22      9.91 o
  -6  16   1      131.72      115.42     21.33 o
  -5  16   1       99.73      145.90     17.57 o
  -4  16   1      315.34      301.82     17.57 o
  -3  16   1       28.18       35.48      7.35 o
  -2  16   1       63.38       59.63      5.03 o
  -1  16   1      444.68      392.00     26.31 o
   0  16   1      491.00      463.36     27.07 o
   1  16   1       70.17       57.75      4.76 o
   2  16   1       10.99       21.82      4.84 o
   3  16   1      167.73      179.60     10.30 o
   4  16   1        2.01        0.48      2.80 o
   5  16   1        1.88        8.51      4.21 o
   6  16   1        7.90        1.67      4.11 o
   7  16   1       48.35       36.55      4.97 o
   8  16   1        0.46        0.30      4.42 o
   9  16   1        2.63        1.23      4.89 o
 -10  17   1        6.82        7.69      5.28 o
  -9  17   1       19.55       20.30      4.35 o
  -8  17   1      165.91      162.96      9.69 o
  -7  17   1        1.02        8.43      2.45 o
  -6  17   1       99.46       82.43      4.99 o
  -5  17   1        2.52        3.04      3.86 o
  -4  17   1       28.72       30.89      3.09 o
  -3  17   1       35.09       49.12      4.66 o
  -2  17   1      129.03      135.36      3.70 o
  -1  17   1        4.80        5.69      2.57 o
   0  17   1        8.13        7.93      2.53 o
   1  17   1       26.79       65.63     14.62 o
   2  17   1        8.81        9.05      2.73 o
   3  17   1       95.19       99.93      4.57 o
   4  17   1       11.10       11.13      6.97 o
   5  17   1       93.78       92.26     11.39 o
   6  17   1        7.86        0.00      4.74 o
   7  17   1        0.83        0.21      4.34 o
   8  17   1        0.31        2.50      4.57 o
   9  17   1        0.56        0.42      4.98 o
 -10  18   1        0.39        1.82      5.12 o
  -9  18   1       21.79       24.82      5.73 o
  -8  18   1        0.15        1.10      4.57 o
  -7  18   1        9.58        9.57      5.35 o
  -6  18   1      202.12      252.65      9.62 o
  -5  18   1        0.25        3.66      4.75 o
  -4  18   1      415.38      414.21     21.17 o
  -3  18   1      102.76       98.65      8.54 o
  -2  18   1       63.12       70.78     11.35 o
  -1  18   1      319.79      326.51      9.34 o
   0  18   1      139.28      115.39      3.67 o
   1  18   1      253.31      232.78      9.94 o
   2  18   1       85.83       94.48      5.93 o
   3  18   1      125.32      150.45     10.75 o
   4  18   1        0.00        1.44      5.02 o
   5  18   1      131.68      136.06      6.03 o
   6  18   1       16.38       10.67      5.40 o
   7  18   1        8.72        3.59      5.45 o
   8  18   1       19.82       22.52      5.50 o
   9  18   1        1.57        2.98      5.36 o
  -9  19   1       34.85       38.40      7.04 o
  -8  19   1        0.79        5.21      7.51 o
  -7  19   1       14.15       15.49      7.51 o
  -6  19   1        2.65        0.00      6.44 o
  -5  19   1       55.51       61.46     13.22 o
  -4  19   1       18.15       18.34     14.99 o
  -3  19   1      236.20      282.61     34.41 o
  -2  19   1        4.08        7.21      3.75 o
  -1  19   1        7.58        6.67      3.72 o
   0  19   1       16.87        9.44      3.85 o
   1  19   1      176.28      178.83      8.93 o
   2  19   1       12.58       13.41      3.44 o
   3  19   1       14.41       33.36      9.66 o
   4  19   1        0.99        6.59      3.79 o
   5  19   1        0.02        0.00      4.44 o
   6  19   1        2.25        0.00      5.11 o
   7  19   1        0.06        0.93      5.51 o
   8  19   1        2.00        0.00      5.87 o
  -9  20   1        0.35        5.69      8.37 o
  -8  20   1        5.81        3.11      7.80 o
  -7  20   1        3.18        0.00      7.02 o
  -6  20   1        4.92        0.00      6.73 o
  -5  20   1        0.72        0.79      5.45 o
  -4  20   1       36.47       52.84     21.71 o
  -3  20   1       34.94       48.20      7.81 o
  -2  20   1       43.77       44.17      7.14 o
  -1  20   1       37.32       32.33      4.18 o
   0  20   1       18.12       14.32      3.90 o
   1  20   1        6.43        3.28      3.84 o
   2  20   1       27.82       29.49      4.85 o
   3  20   1      312.72      341.95     30.05 o
   4  20   1       45.88       64.42      6.97 o
   5  20   1        0.29        0.00      5.40 o
   6  20   1        9.44        5.52      5.67 o
   7  20   1        6.97        3.71      5.88 o
   8  20   1        2.06        3.07      5.91 o
  -8  21   1        0.36        0.40      8.18 o
  -7  21   1        4.52        0.00      7.22 o
  -6  21   1        5.31        3.90      7.22 o
  -5  21   1        1.29        0.00      5.38 o
  -4  21   1        1.68        2.08      6.33 o
  -3  21   1        7.97        2.08      4.43 o
  -2  21   1       32.20       56.36     12.37 o
  -1  21   1       10.12       14.25      5.35 o
   0  21   1        1.89        0.80      3.70 o
   1  21   1      102.73      105.77     13.30 o
   2  21   1        6.20        4.64      4.63 o
   4  21   1       17.19       21.86      6.24 o
   5  21   1       13.55       20.80      7.70 o
   6  21   1        4.13        3.28      7.70 o
   7  21   1        3.30        1.39      7.78 o
  -8  22   1        0.64        0.00      8.09 o
  -7  22   1        0.39        0.44      7.98 o
  -6  22   1        0.89        1.63      6.22 o
  -5  22   1        8.70        6.19      5.99 o
  -4  22   1        8.09        0.00      5.75 o
  -3  22   1        8.95        7.63      6.05 o
  -2  22   1        0.01        1.25      3.94 o
  -1  22   1        1.85        1.17      4.59 o
   0  22   1        3.45        0.00      4.47 o
   1  22   1        0.10        4.27      5.03 o
   2  22   1       74.91       84.62      8.48 o
   3  22   1       16.01       22.96      8.18 o
   4  22   1       31.81       44.32      8.76 o
   5  22   1       85.09       80.86      9.91 o
   6  22   1        0.38        0.00      7.60 o
   7  22   1        0.62        0.00      8.18 o
  -7  23   1        1.02        0.00      8.37 o
  -6  23   1        1.58        0.00      7.70 o
  -5  23   1       13.45       14.74     14.02 o
  -4  23   1        0.02        0.80      7.19 o
  -3  23   1        7.60        3.49      5.80 o
  -2  23   1       10.84        7.19      4.88 o
  -1  23   1        1.84        1.31      4.80 o
   0  23   1        0.02        1.21      5.02 o
   1  23   1       22.54       15.92      7.46 o
   2  23   1       20.80       27.54      6.49 o
   3  23   1        0.10        0.00      7.41 o
   4  23   1       38.84       34.35      8.95 o
   5  23   1        9.38        4.07      7.93 o
   6  23   1       13.63        4.02      8.47 o
  -6  24   1       26.13       19.06      9.05 o
  -5  24   1        2.46        3.54      8.09 o
  -4  24   1        0.61        0.00      7.76 o
  -3  24   1        2.68        0.80      5.82 o
  -2  24   1        5.24        1.64      5.09 o
  -1  24   1        8.75        5.24      5.20 o
   0  24   1       14.21       15.30      5.41 o
   1  24   1        3.03        1.69      5.19 o
   2  24   1        0.01        0.12      6.01 o
   3  24   1       29.73       17.01      8.76 o
   4  24   1        2.53        0.00      8.18 o
   5  24   1        0.13        0.00      8.18 o
  -5  25   1        4.45        0.00      8.57 o
  -4  25   1        0.01        0.40      8.09 o
  -3  25   1        2.29        2.11      6.34 o
  -2  25   1        8.59       10.73      6.39 o
  -1  25   1       16.27       10.45      5.62 o
   0  25   1       59.91       65.86      7.96 o
   1  25   1        1.75        0.00      5.36 o
   2  25   1        1.21        1.51      6.38 o
   3  25   1       21.51       11.16      8.65 o
   4  25   1        0.23        0.45      8.76 o
  -4  26   1        0.98        5.75      6.61 o
  -3  26   1        1.04        1.50      6.61 o
  -2  26   1        0.28        0.69      6.71 o
  -1  26   1       24.51       27.65      6.40 o
   0  26   1        7.47        7.90      5.98 o
   1  26   1        0.04        0.44      6.34 o
   2  26   1        5.57        6.86      6.76 o
   3  26   1        0.06        0.13      6.55 o
  -3  27   1        0.02        2.66      6.76 o
  -2  27   1        0.45        0.52      6.57 o
  -1  27   1        0.02        3.26      5.84 o
   0  27   1        3.41        2.89      5.76 o
   1  27   1        3.56        6.05      6.80 o
   2  27   1        0.00        0.00      6.51 o
 -13   0   2        4.56        0.80      6.90 o
 -12   0   2      101.63       90.74      8.77 o
 -11   0   2      111.61      110.90      7.92 o
 -10   0   2      240.13      215.17      9.34 o
  -9   0   2      217.80      223.07     13.29 o
  -8   0   2      935.40      869.11      9.60 o
  -7   0   2     1167.68     1103.56     23.73 o
  -6   0   2      546.42      707.85      8.08 o
  -5   0   2     1170.68     1237.38     17.64 o
  -4   0   2     1737.43     2091.60     34.02 o
  -3   0   2      133.84      106.64      5.68 o
  -2   0   2      501.99      417.51      3.87 o
  -1   0   2     1597.98     1890.36     22.75 o
   0   0   2    19616.81    23186.10    174.29 o
   1   0   2     2386.65     2522.26     17.99 o
   2   0   2    17891.36    19325.55     62.26 o
   3   0   2        3.81        4.79      8.07 o
   4   0   2        3.22        4.01      3.12 o
   5   0   2       78.66       56.43      6.81 o
   6   0   2       15.20        8.01      3.40 o
   7   0   2      249.69      208.51      8.92 o
   8   0   2       22.03       24.08      5.05 o
   9   0   2        0.08        3.64      5.65 o
  10   0   2      128.57      155.42      8.64 o
  11   0   2      212.94      209.15     15.23 o
 -13   1   2        2.39        3.37      4.90 o
 -12   1   2        0.86       10.89      4.81 o
 -11   1   2       40.99       38.11      6.95 o
 -10   1   2       10.59       37.47      6.19 o
  -9   1   2      399.94      349.68     30.04 o
  -8   1   2      943.18      999.14     26.58 o
  -7   1   2      326.28      340.13      4.56 o
  -6   1   2      256.90      301.40      8.76 o
  -5   1   2      994.12     1011.04    114.26 o
  -4   1   2      220.22      271.44      5.88 o
  -3   1   2       95.47      103.08     22.64 o
  -2   1   2       47.23      119.45      6.46 o
  -1   1   2     7281.44     7522.17    286.57 o
   0   1   2     4141.44     3801.03     20.18 o
   1   1   2       50.81       47.13      5.42 o
   2   1   2      903.96      974.29     10.85 o
   3   1   2     2023.95     2075.01     33.66 o
   4   1   2       67.19       76.67     10.53 o
   5   1   2      129.67      120.03     27.30 o
   6   1   2      100.39       94.01     11.80 o
   7   1   2      204.22      183.03      6.14 o
   8   1   2       89.72       68.00      4.86 o
   9   1   2       17.26       22.22      5.16 o
  10   1   2        0.78        3.52      4.36 o
  11   1   2       16.58       21.44      5.58 o
 -13   2   2        4.28        6.00      4.84 o
 -12   2   2        6.90        9.50      4.79 o
 -11   2   2      103.71       87.01      5.75 o
 -10   2   2       52.57       80.72     14.17 o
  -9   2   2       24.62       55.33      4.05 o
  -8   2   2       57.99       46.65      3.70 o
  -7   2   2       48.61       57.10     13.53 o
  -6   2   2      112.18      127.66      4.31 o
  -5   2   2       11.92       43.01      5.88 o
  -4   2   2      726.48      774.65     33.54 o
  -3   2   2     1085.13     1555.99     63.01 o
  -2   2   2    25608.49    27294.58    280.39 o
  -1   2   2     2715.90     2780.31    107.70 o
   0   2   2      199.55      162.15     29.53 o
   1   2   2      380.37      286.54     22.61 o
   2   2   2     2124.98     2560.08      8.29 o
   3   2   2      695.37      824.38     71.18 o
   4   2   2       24.14       53.46     10.76 o
   5   2   2      721.15      783.02     16.68 o
   6   2   2      399.14      323.43      7.00 o
   7   2   2      103.81      118.53     16.42 o
   8   2   2      172.29      168.69      4.83 o
   9   2   2       45.18       44.16      4.66 o
  10   2   2       35.81       33.42      4.83 o
  11   2   2        6.03        2.15      4.86 o
 -13   3   2        2.19        2.30      4.84 o
 -12   3   2        3.29        4.04      4.35 o
 -11   3   2        0.92        6.49      4.09 o
 -10   3   2       31.65       27.25      6.57 o
  -9   3   2      399.13      387.61     29.43 o
  -8   3   2      945.76      867.06     15.29 o
  -7   3   2        7.52       16.29      2.12 o
  -6   3   2       42.90       53.32      7.62 o
  -5   3   2      800.57      855.31     39.78 o
  -4   3   2     1918.76     2064.46     89.36 o
  -3   3   2    13465.75    15311.71    228.79 o
  -2   3   2        2.17       76.52     16.99 o
  -1   3   2      531.19      756.94     77.61 o
   0   3   2     9691.20    10588.68     89.09 o
   1   3   2      111.67      117.46     35.61 o
   2   3   2     2732.64     2845.44    180.50 o
   3   3   2      236.71      190.96     32.43 o
   4   3   2        2.32       10.42      4.34 o
   5   3   2       34.48       58.63      2.69 o
   6   3   2       63.71       53.60      4.65 o
   7   3   2        4.64        3.86      2.85 o
   8   3   2       67.71       64.37      4.54 o
   9   3   2        0.88        4.81      3.75 o
  10   3   2        3.35        2.35      4.34 o
  11   3   2       10.41        7.42      5.03 o
 -13   4   2        5.84        4.03      4.80 o
 -12   4   2       22.73       15.36      5.73 o
 -11   4   2        9.83        6.25      4.05 o
 -10   4   2       21.87       19.59      5.69 o
  -9   4   2      122.48      107.28      5.66 o
  -8   4   2      334.17      384.15     11.15 o
  -7   4   2       45.71       54.92      4.00 o
  -6   4   2        0.45        1.10      1.75 o
  -5   4   2      121.11      141.72      7.46 o
  -4   4   2     2374.37     2729.31     50.53 o
  -3   4   2      816.76      644.86     85.98 o
  -2   4   2     4865.50     4913.52    108.87 o
  -1   4   2        5.35        4.12      1.17 o
   0   4   2     1168.70     1329.58     56.64 o
   1   4   2     1217.43     1838.45     20.69 o
   2   4   2       49.16      111.04      5.85 o
   3   4   2     2224.81     1896.06    124.45 o
   4   4   2       19.97       17.42      2.34 o
   5   4   2      174.81      186.07     10.47 o
   6   4   2      133.90      168.62      8.67 o
   7   4   2       11.17       17.70      6.38 o
   8   4   2       31.68       35.79      3.48 o
   9   4   2      113.05      123.67     12.88 o
  10   4   2       18.97       26.13      5.37 o
  11   4   2       14.72       17.66      5.21 o
 -13   5   2        0.04        4.90      4.88 o
 -12   5   2        0.04        0.00      4.07 o
 -11   5   2       23.57       32.30      4.71 o
 -10   5   2       58.43       54.62      6.74 o
  -9   5   2       46.32       65.42      4.10 o
  -8   5   2       22.25       29.77      2.79 o
  -7   5   2       87.69       83.19      3.90 o
  -6   5   2       85.86      103.09      4.48 o
  -5   5   2      747.69      666.66    140.23 o
  -4   5   2      603.83      614.01     38.89 o
  -3   5   2     1182.78     1259.19     60.92 o
  -2   5   2     8411.67     8612.88    329.20 o
  -1   5   2     4604.76     4601.40    308.88 o
   0   5   2     3501.30     3676.23    198.37 o
   1   5   2      612.69      511.38     68.42 o
   2   5   2      435.64      577.34     29.53 o
   3   5   2     2482.21     2807.87     37.72 o
   4   5   2       33.61       56.29      4.47 o
   5   5   2      192.78      188.63     21.86 o
   6   5   2       79.96       89.37      7.40 o
   7   5   2       62.04       76.48      8.01 o
   8   5   2        1.10        1.20      2.99 o
   9   5   2      347.14      290.72      7.05 o
  10   5   2        0.02        1.66      4.39 o
  11   5   2        2.57        2.17      4.79 o
 -13   6   2        4.90        5.39      5.16 o
 -12   6   2       23.27       26.63      6.13 o
 -11   6   2       43.76       43.83      5.35 o
 -10   6   2       92.64      108.05      6.84 o
  -9   6   2      147.82      126.05      4.86 o
  -8   6   2       97.15       80.79      3.92 o
  -7   6   2       84.49      117.51     16.18 o
  -6   6   2      326.37      294.12     18.63 o
  -5   6   2      347.57      306.54     10.34 o
  -4   6   2        3.04       19.24      6.45 o
  -3   6   2     2039.44     2469.61     55.07 o
  -2   6   2     2562.80     3043.46     75.12 o
  -1   6   2      758.68      889.45     87.15 o
   0   6   2     5844.50     5715.96     33.65 o
   1   6   2      292.92      569.43     75.29 o
   2   6   2     1075.81      921.52     32.91 o
   3   6   2     1668.30     2005.01     68.54 o
   4   6   2       55.36       68.72     12.69 o
   5   6   2      103.64      105.13     16.60 o
   6   6   2        8.06        4.07      2.54 o
   7   6   2       28.48       44.02      6.04 o
   8   6   2       14.82       10.32      3.82 o
   9   6   2      162.05      145.54     12.67 o
  10   6   2       15.25       19.74      4.32 o
  11   6   2        6.20        3.06      5.04 o
 -12   7   2        3.62        2.81      4.58 o
 -11   7   2        1.29        0.55      3.57 o
 -10   7   2       15.42        7.86      3.66 o
  -9   7   2       61.31       57.97      4.84 o
  -8   7   2       85.67      124.86     19.93 o
  -7   7   2      352.81      367.59      5.23 o
  -6   7   2      100.99      137.82     27.69 o
  -5   7   2      282.99      284.60     25.82 o
  -4   7   2      672.43      570.38     45.70 o
  -3   7   2     3718.44     3765.35    133.44 o
  -2   7   2      788.37      677.97     51.45 o
  -1   7   2      290.96      385.56     25.51 o
   0   7   2     2005.80     2167.94    262.81 o
   1   7   2      833.55      938.55     64.12 o
   2   7   2     1477.77     1633.11    137.23 o
   3   7   2      220.53      200.06     10.49 o
   4   7   2        9.19       28.94      8.39 o
   5   7   2      515.15      523.07      6.59 o
   6   7   2        3.87        5.29      3.03 o
   7   7   2       77.41       75.13      6.19 o
   8   7   2       17.23       26.19      5.10 o
   9   7   2      118.25      180.82     21.25 o
  10   7   2        2.96        4.85      3.93 o
  11   7   2       20.32       13.99      5.34 o
 -12   8   2        0.98        2.61      4.70 o
 -11   8   2        0.61        0.00      3.50 o
 -10   8   2      186.86      157.20     15.77 o
  -9   8   2      141.80      128.61     12.10 o
  -8   8   2       32.55       46.31      3.67 o
  -7   8   2       21.56       16.84      4.29 o
  -6   8   2      466.36      431.49     25.64 o
  -5   8   2        2.51        5.54      2.20 o
  -4   8   2      236.43      271.58     11.29 o
  -3   8   2     1115.39     1200.26     24.34 o
  -2   8   2       91.34      183.05     54.25 o
  -1   8   2        2.71        4.29      2.06 o
   0   8   2      364.80      422.73     16.88 o
   1   8   2     1476.58     1418.66    162.54 o
   2   8   2      553.09      573.29     18.16 o
   3   8   2      607.28      731.88     16.00 o
   4   8   2     1920.05     1896.24     25.30 o
   5   8   2       53.97       42.49      4.10 o
   6   8   2       70.94       77.55      9.43 o
   7   8   2        0.17        1.60      2.79 o
   8   8   2      106.26       83.26      6.38 o
   9   8   2      212.17      194.57      9.19 o
  10   8   2        0.25        1.37      4.02 o
  11   8   2        0.98        1.96      5.00 o
 -12   9   2       19.85       22.57      5.26 o
 -11   9   2        1.47        4.41      3.83 o
 -10   9   2       24.90       31.83      4.31 o
  -9   9   2      157.61      151.95      5.29 o
  -8   9   2      132.74      103.05      4.40 o
  -7   9   2      372.93      355.22     17.53 o
  -6   9   2       43.77       44.42      7.61 o
  -5   9   2      509.69      417.11     39.95 o
  -4   9   2     1200.97     1284.85     23.19 o
  -3   9   2      109.64       78.07      5.49 o
  -2   9   2      362.42      260.52     12.26 o
  -1   9   2       14.79        2.50      1.70 o
   0   9   2       20.71       13.87      3.63 o
   1   9   2     1274.76     1381.57     45.45 o
   2   9   2     1884.17     1873.47    103.33 o
   3   9   2     1972.70     1950.58     89.68 o
   4   9   2      122.69       68.22     26.28 o
   5   9   2       23.54       41.28      9.56 o
   6   9   2        1.55        1.00      2.64 o
   7   9   2        1.16        0.80      2.91 o
   8   9   2       14.45        7.90      3.70 o
   9   9   2       43.63       49.03      4.71 o
  10   9   2       10.22       10.44      4.26 o
 -12  10   2       54.30       86.05      6.56 o
 -11  10   2      109.90      113.67      5.45 o
 -10  10   2       11.25       12.50      3.93 o
  -9  10   2        1.74        8.29      3.53 o
  -8  10   2       79.26       72.51      4.77 o
  -7  10   2      140.66      143.12      4.28 o
  -6  10   2        1.45        3.25      2.54 o
  -5  10   2      701.53      759.55     19.65 o
  -4  10   2      202.74      131.37     15.11 o
  -3  10   2       48.80       31.91      2.17 o
  -2  10   2     3899.24     3632.67     88.42 o
  -1  10   2      105.60       90.73      3.34 o
   0  10   2      391.73      443.00      9.89 o
   1  10   2     2378.38     2352.04     31.19 o
   2  10   2      342.89      357.31      7.26 o
   3  10   2       64.97       89.67     18.78 o
   4  10   2      540.59      470.87     24.25 o
   5  10   2     1021.55      993.72     16.81 o
   6  10   2      152.58      131.61      5.27 o
   7  10   2       55.21       44.46      4.03 o
   8  10   2        1.85        0.11      3.70 o
   9  10   2        4.28        6.00      3.99 o
  10  10   2       18.21       21.51      4.63 o
 -12  11   2       29.34       53.86      5.70 o
 -11  11   2        3.80       10.49      4.37 o
 -10  11   2       22.19       19.70      4.23 o
  -9  11   2       85.44       98.00      5.27 o
  -8  11   2       70.30       74.42     14.31 o
  -7  11   2        0.82        3.86      3.10 o
  -6  11   2      651.91      560.11      6.94 o
  -5  11   2      279.47      288.45     20.00 o
  -4  11   2        8.69       18.46      1.94 o
  -3  11   2      224.04      168.02      6.30 o
  -2  11   2      745.51      834.11     25.70 o
  -1  11   2      407.18      516.09     18.93 o
   0  11   2      219.70      173.96     32.57 o
   1  11   2      513.42      474.79     43.00 o
   2  11   2        1.10        4.40      1.53 o
   3  11   2      259.88      223.67      6.42 o
   4  11   2      208.42      228.32     10.32 o
   5  11   2      676.51      698.52     32.21 o
   6  11   2       37.09       40.46      3.89 o
   7  11   2        0.19        0.50      2.95 o
   8  11   2        2.21        3.57      3.47 o
   9  11   2        0.02        3.11      3.86 o
  10  11   2        0.36        2.81      4.27 o
 -12  12   2        0.03        5.63      4.66 o
 -11  12   2       15.32       17.64      4.45 o
 -10  12   2        0.57        2.90      3.83 o
  -9  12   2        9.91        6.49      3.67 o
  -8  12   2       56.70       63.45      7.75 o
  -7  12   2      223.92      196.09     12.92 o
  -6  12   2        3.59       43.78     11.65 o
  -5  12   2       56.96       67.86      2.98 o
  -4  12   2      157.60      125.55      3.63 o
  -3  12   2       14.29       50.28      8.87 o
  -2  12   2      121.54      133.36     12.55 o
  -1  12   2      423.11      426.57      7.38 o
   0  12   2      502.88      492.60     42.86 o
   1  12   2        8.58        2.85      2.18 o
   2  12   2       35.52       38.34      7.42 o
   3  12   2        2.31        0.57      1.95 o
   4  12   2      389.24      382.53     26.62 o
   5  12   2      217.59      198.49     14.36 o
   6  12   2       83.45       80.76      4.08 o
   7  12   2       19.81       11.14      3.43 o
   8  12   2        0.31        0.00      3.41 o
   9  12   2        6.91        9.61      4.10 o
  10  12   2        0.10        6.61      4.44 o
 -11  13   2       13.84       16.24      5.03 o
 -10  13   2        6.26        5.40      3.90 o
  -9  13   2      228.57      179.63      7.59 o
  -8  13   2      164.64      164.72      5.22 o
  -7  13   2      456.26      479.85     15.97 o
  -6  13   2     1062.88     1045.73    120.87 o
  -5  13   2       76.72       80.49      9.92 o
  -4  13   2      276.25      276.81     10.50 o
  -3  13   2        2.13        8.46      2.76 o
  -2  13   2      321.93      258.16     18.20 o
  -1  13   2       89.47      111.83     33.39 o
   0  13   2     1306.86     1392.70     35.02 o
   1  13   2       86.72      106.55      6.93 o
   2  13   2       53.24       70.04     12.28 o
   3  13   2      514.74      463.07     30.30 o
   4  13   2       13.47       12.99      2.47 o
   5  13   2       29.65       56.20      3.36 o
   6  13   2       56.65       76.46      6.54 o
   7  13   2       15.52       10.98      3.52 o
   8  13   2       31.10       41.20      4.39 o
   9  13   2       13.64       11.71      4.21 o
  10  13   2        0.21        0.36      4.38 o
 -11  14   2        4.45        2.56      4.41 o
 -10  14   2        8.62        8.41      4.12 o
  -9  14   2        0.07        1.02      3.59 o
  -8  14   2      144.77      117.17      6.87 o
  -7  14   2      525.03      504.41     44.47 o
  -6  14   2       20.35       46.71      6.47 o
  -5  14   2      249.82      227.92     16.17 o
  -4  14   2       66.78       47.69      7.05 o
  -3  14   2      145.92      140.93     14.19 o
  -2  14   2       66.03       78.42      4.45 o
  -1  14   2       42.04       54.66      3.82 o
   0  14   2      238.33      278.59     12.99 o
   1  14   2       72.37       85.25      3.79 o
   2  14   2      102.06       99.26      4.82 o
   3  14   2       45.60       60.12     10.51 o
   4  14   2       51.97       39.00      7.25 o
   5  14   2        2.39        5.49      2.66 o
   6  14   2        5.43        8.53      3.22 o
   7  14   2       36.61       25.77      5.98 o
   8  14   2        2.06        3.28      3.79 o
   9  14   2        1.51        1.07      4.04 o
 -11  15   2        1.24        4.10      4.42 o
 -10  15   2        0.08        2.96      4.12 o
  -9  15   2        5.17        0.16      3.81 o
  -8  15   2       13.87       32.51      8.53 o
  -7  15   2       18.50       12.05      3.64 o
  -6  15   2       99.68       74.39     10.77 o
  -5  15   2       47.28       31.14      9.62 o
  -4  15   2       81.40       59.19      8.14 o
  -3  15   2       37.35       47.50      3.21 o
  -2  15   2      125.81      135.65      8.66 o
  -1  15   2        5.84        8.61      1.85 o
   0  15   2      122.07      181.04     27.41 o
   1  15   2       37.91       40.86      4.21 o
   2  15   2       71.10       77.72      3.63 o
   3  15   2        3.18        0.59      2.07 o
   4  15   2       41.52       54.46      5.41 o
   5  15   2       38.01       34.69      6.99 o
   6  15   2        0.03        0.00      3.76 o
   7  15   2        3.77        4.99      4.40 o
   8  15   2       23.61       18.61      4.88 o
   9  15   2        1.89        1.83      4.77 o
 -11  16   2        0.32        1.45      4.63 o
 -10  16   2       12.51       13.84      4.55 o
  -9  16   2       10.03        8.99      4.12 o
  -8  16   2      109.34      111.18      6.43 o
  -7  16   2      274.66      235.49     15.54 o
  -6  16   2        9.08        7.87      5.28 o
  -5  16   2       59.37       54.33     25.90 o
  -4  16   2        0.83        8.56      2.59 o
  -3  16   2       40.31       62.36     12.01 o
  -2  16   2       21.18       42.93      8.36 o
  -1  16   2      120.82      128.16      4.35 o
   0  16   2       10.81       13.22      4.21 o
   1  16   2       89.20       80.66     10.83 o
   2  16   2       59.81       54.48      4.17 o
   3  16   2      131.40      137.65      4.66 o
   4  16   2       47.63       59.07      5.15 o
   5  16   2       33.60       34.04      6.95 o
   6  16   2       11.63        4.64      4.11 o
   7  16   2        0.03        2.72      4.44 o
   8  16   2        2.47        9.78      5.03 o
   9  16   2        1.12        0.00      5.03 o
 -10  17   2        0.20        0.54      4.24 o
  -9  17   2       13.10        9.11      4.26 o
  -8  17   2       80.89       71.02      5.10 o
  -7  17   2        0.19        8.25      4.29 o
  -6  17   2       67.15       86.55     16.31 o
  -5  17   2       24.71       18.28      9.60 o
  -4  17   2       73.79       84.65     12.73 o
  -3  17   2        0.86        7.66      3.26 o
  -2  17   2      133.68      130.80      4.34 o
  -1  17   2        3.25        5.21      2.83 o
   0  17   2       54.43       58.27      2.97 o
   1  17   2        1.67        2.06      2.72 o
   2  17   2       13.29        6.62      3.35 o
   3  17   2        3.90        3.51      3.12 o
   4  17   2       14.25       11.60      4.30 o
   5  17   2        2.87        2.59      4.25 o
   6  17   2       19.28        5.51      4.58 o
   7  17   2       22.52       31.84      6.54 o
   8  17   2        0.55        0.40      4.69 o
 -10  18   2        3.78        0.40      5.96 o
  -9  18   2        0.00        0.00      4.43 o
  -8  18   2        0.09        0.40      4.85 o
  -7  18   2       18.62       17.38      7.97 o
  -6  18   2        0.64        3.00      3.43 o
  -5  18   2      103.99      105.19      7.46 o
  -4  18   2        5.92       78.32     16.61 o
  -3  18   2       14.58       10.43      3.74 o
  -2  18   2      110.38      110.57      4.19 o
  -1  18   2       84.54       69.60      5.72 o
   0  18   2       13.92       14.83      3.34 o
   1  18   2       69.81       69.34      6.18 o
   2  18   2       91.29       96.51     17.77 o
   3  18   2       27.31       35.31      5.41 o
   4  18   2       65.62       73.31      6.77 o
   5  18   2       19.44        9.93      4.61 o
   6  18   2        4.07        0.00      4.52 o
   7  18   2        0.78        2.62      5.48 o
   8  18   2        7.42        4.86      5.15 o
  -9  19   2       15.27       12.00      7.98 o
  -8  19   2        1.81        0.00      6.83 o
  -7  19   2       11.98        0.00      6.73 o
  -6  19   2       10.14       15.24      6.90 o
  -5  19   2       29.38       32.45     13.19 o
  -4  19   2       58.89       71.96      8.73 o
  -3  19   2      135.71      106.15      8.79 o
  -2  19   2       81.04      101.25      5.72 o
  -1  19   2       26.01       25.55      3.84 o
   0  19   2        0.22        0.94      3.29 o
   1  19   2       36.12       28.52      4.95 o
   2  19   2        6.88       13.74      3.79 o
   3  19   2      362.48      315.16     27.24 o
   4  19   2       17.51       12.96      4.31 o
   5  19   2       26.10       20.58      5.15 o
   6  19   2        0.09        0.00      4.75 o
   7  19   2        0.16        0.00      5.77 o
   8  19   2        4.42        0.83      6.42 o
  -9  20   2        0.14        0.00      7.89 o
  -8  20   2       22.78        8.67      7.89 o
  -7  20   2        4.39        4.10      7.30 o
  -6  20   2        7.21        0.38      5.75 o
  -5  20   2        8.80        1.32      5.59 o
  -4  20   2      201.92      205.51     55.52 o
  -3  20   2       52.82       58.86      5.33 o
  -2  20   2        0.82        1.75      3.75 o
  -1  20   2       10.82       13.40      5.31 o
   0  20   2       11.51       12.67      4.03 o
   1  20   2      147.81      153.29      9.71 o
   2  20   2        0.00        2.97      4.15 o
   3  20   2       37.92       37.42     14.41 o
   4  20   2       42.63       67.27      5.08 o
   5  20   2       10.73       19.79      4.66 o
   6  20   2        2.89        3.85      5.11 o
   7  20   2        0.85        0.00      5.94 o
  -8  21   2        1.89        0.40      7.80 o
  -7  21   2        3.70        2.49      7.59 o
  -6  21   2        0.04        0.00      5.75 o
  -5  21   2        2.20        0.00      5.61 o
  -4  21   2        0.50        0.63      5.65 o
  -3  21   2        0.01        1.35      3.98 o
  -2  21   2       79.89       86.61      5.48 o
  -1  21   2       18.95       21.13      4.58 o
   0  21   2       65.26       72.39      5.44 o
   1  21   2       75.37       77.54      7.59 o
   2  21   2       42.08       63.96     14.44 o
   3  21   2      188.04      236.78     26.64 o
   4  21   2        6.01        7.80      5.91 o
   5  21   2       27.16       17.51      6.46 o
   6  21   2        0.66        0.00      5.04 o
   7  21   2        0.67        0.40      7.51 o
  -8  22   2        0.47        0.00      8.27 o
  -7  22   2        0.26        1.82      6.54 o
  -6  22   2       17.73        9.95      6.65 o
  -5  22   2        7.17        3.44      6.05 o
  -4  22   2       23.48        4.02      5.96 o
  -3  22   2        7.23       12.20      4.45 o
  -2  22   2        1.52        1.25      4.11 o
  -1  22   2        0.24        1.35      3.93 o
   0  22   2        4.45        5.82      4.29 o
   1  22   2        0.16        3.04      4.48 o
   2  22   2       34.93       27.14      6.83 o
   3  22   2        0.03        6.95      6.29 o
   4  22   2        5.23        0.43      6.14 o
   5  22   2        5.88        4.32      6.48 o
   6  22   2        0.42        0.00      7.89 o
  -7  23   2        1.47        0.23      6.53 o
  -6  23   2        0.00        0.58      6.41 o
  -5  23   2       48.33       44.13     12.48 o
  -4  23   2        1.08        0.12      5.96 o
  -3  23   2       11.64       12.88      5.27 o
  -2  23   2        7.85        4.16      4.58 o
  -1  23   2       12.34        8.51      4.60 o
   0  23   2       37.68       40.15      6.48 o
   1  23   2        5.96        5.65      4.58 o
   2  23   2        3.95       17.57      8.37 o
   3  23   2       18.35       21.60      8.45 o
   4  23   2        4.98        2.69      8.18 o
   5  23   2        0.93        1.50      8.15 o
  -6  24   2        0.34        0.00      6.81 o
  -5  24   2        1.20        0.00      7.98 o
  -4  24   2        0.74        2.55      6.13 o
  -3  24   2        0.00        0.84      6.01 o
  -2  24   2        0.02        0.77      5.15 o
  -1  24   2       31.61       33.47      5.84 o
   0  24   2       20.94       11.95      6.42 o
   1  24   2        0.21        0.62      5.25 o
   2  24   2        1.27        1.83      6.15 o
   3  24   2       13.14       23.87      8.95 o
   4  24   2       50.15       50.43      9.53 o
   5  24   2        2.81        1.98      8.37 o
  -6  25   2        1.13        0.00      8.57 o
  -5  25   2        1.07        0.00      8.18 o
  -4  25   2        3.96        2.76      6.47 o
  -3  25   2        0.24        0.00      6.10 o
  -2  25   2        9.67        2.16      5.35 o
  -1  25   2        1.59        1.98      5.46 o
   0  25   2       11.38        5.68      5.63 o
   1  25   2       29.49       34.07      6.13 o
   2  25   2        2.17        3.84      6.62 o
   3  25   2       10.46       10.33      8.95 o
   4  25   2        0.49        0.00      8.28 o
  -4  26   2        1.81        2.18      6.53 o
  -3  26   2        0.47        0.00      6.10 o
  -2  26   2        0.11        3.16      6.34 o
  -1  26   2       12.28       11.01      6.08 o
   0  26   2        7.16        6.17      5.98 o
   1  26   2        0.01        0.00      6.57 o
   2  26   2        2.40        0.00      6.61 o
   3  26   2        0.62        6.56      8.95 o
  -3  27   2        5.77       10.20      7.18 o
  -2  27   2        0.04        0.00      6.51 o
  -1  27   2        0.02        3.36      6.05 o
   0  27   2        1.10        1.43      5.92 o
   1  27   2        0.02        1.02      6.81 o
 -13   0   3       85.81      133.99      9.75 o
 -12   0   3        7.50        8.11      6.61 o
 -11   0   3       68.81       60.76      7.19 o
 -10   0   3      585.21      568.26     24.84 o
  -9   0   3      301.94      309.46     20.90 o
  -8   0   3     1425.47     1336.58     28.13 o
  -7   0   3      214.16      189.70      4.40 o
  -6   0   3       59.70      131.18      2.94 o
  -5   0   3      822.81      877.14     15.19 o
  -4   0   3     3795.55     4121.83     30.52 o
  -3   0   3      639.86      784.07     29.29 o
  -2   0   3     3528.64     4194.84     74.82 o
  -1   0   3    53572.19    50616.87   4623.75 o
   0   0   3     1148.68     1097.33      6.90 o
   1   0   3      857.89      664.29      8.73 o
   2   0   3       28.38       14.74      1.82 o
   3   0   3     1919.26     1956.41     18.41 o
   4   0   3     2322.95     2603.00     15.87 o
   5   0   3       92.69       84.59      3.68 o
   6   0   3       18.89       18.03      6.23 o
   7   0   3      130.65      107.77      8.33 o
   8   0   3      127.27      145.31      9.20 o
   9   0   3       40.50       69.03      9.82 o
  10   0   3       32.63        9.17      6.83 o
  11   0   3        0.09       11.15      7.59 o
 -13   1   3       97.46      124.32      6.81 o
 -12   1   3       12.26        8.43      4.49 o
 -11   1   3        5.91        6.46      4.06 o
 -10   1   3       68.95       81.67      8.85 o
  -9   1   3      352.76      356.71     24.73 o
  -8   1   3       16.39       53.34      4.39 o
  -7   1   3        0.47        1.68      1.91 o
  -6   1   3      221.72      224.15     26.85 o
  -5   1   3      191.95      166.18      4.88 o
  -4   1   3     1122.01      935.26     69.55 o
  -3   1   3     6200.19     6442.57    148.58 o
  -2   1   3      232.16      223.91      3.81 o
  -1   1   3      422.91      377.20     29.75 o
   0   1   3       25.23       50.81      6.35 o
   1   1   3        0.96        9.26      1.68 o
   2   1   3       20.80       25.83      5.41 o
   3   1   3      844.65      817.31     48.97 o
   4   1   3      246.01      238.37     20.99 o
   5   1   3       47.79       85.05     18.56 o
   6   1   3        0.29        5.01      3.01 o
   7   1   3      167.31      143.32      7.69 o
   8   1   3       46.77       62.76      7.07 o
   9   1   3        2.99        4.01      4.07 o
  10   1   3        6.54        1.33      4.68 o
  11   1   3       48.89       59.46      6.59 o
 -13   2   3        4.92       15.44      5.28 o
 -12   2   3        0.06        1.70      4.38 o
 -11   2   3       81.17       70.48      5.40 o
 -10   2   3      290.82      218.41     11.82 o
  -9   2   3     1129.53     1100.55     29.62 o
  -8   2   3      488.71      541.77     37.99 o
  -7   2   3     1688.17     1527.13     30.87 o
  -6   2   3        4.67        3.81      1.60 o
  -5   2   3     1367.40     1250.83     15.68 o
  -4   2   3     1725.63     1635.14     18.13 o
  -3   2   3     2640.64     2264.14     72.03 o
  -2   2   3     2768.07     3298.96     65.72 o
  -1   2   3    12463.55    12561.11    242.70 o
   0   2   3     5878.71     5567.88     22.45 o
   1   2   3      432.41      463.45     43.73 o
   2   2   3      789.06      868.17     26.40 o
   3   2   3      692.11      716.78     64.71 o
   4   2   3      413.78      426.42     12.98 o
   5   2   3       13.39        5.90      2.92 o
   6   2   3      142.10      122.71      9.02 o
   7   2   3        3.35       22.01     10.93 o
   8   2   3       99.76      106.82     16.31 o
   9   2   3       53.49       48.08      5.37 o
  10   2   3        3.64        9.12      4.80 o
  11   2   3        0.12        8.28      5.39 o
 -13   3   3        0.33        1.16      4.62 o
 -12   3   3       30.94       29.18      4.91 o
 -11   3   3        7.20       11.09      4.14 o
 -10   3   3       43.27       57.03      4.98 o
  -9   3   3      122.56      171.43     21.91 o
  -8   3   3      102.25       62.39      4.58 o
  -7   3   3      428.87      394.71      7.82 o
  -6   3   3     1492.91     1574.51     38.82 o
  -5   3   3      499.94      627.90     64.03 o
  -4   3   3     2222.09     2661.24    103.90 o
  -3   3   3     1705.63     2089.61    157.00 o
  -2   3   3      127.36      155.22      2.20 o
  -1   3   3     1461.32     1576.02     31.02 o
   0   3   3     4294.58     4177.13    105.21 o
   1   3   3       66.98       49.95      5.70 o
   2   3   3     3779.34     3446.18      7.76 o
   3   3   3     1053.41     1064.85     23.80 o
   4   3   3     1506.64     1519.02     71.13 o
   5   3   3      475.00      373.85     27.93 o
   6   3   3       84.84       69.94      9.48 o
   7   3   3      128.99      124.50     12.20 o
   8   3   3        0.83        6.11      4.25 o
   9   3   3       28.05       17.54      3.92 o
  10   3   3       48.44       53.14      9.43 o
 -13   4   3        0.35        2.12      4.65 o
 -12   4   3        5.94        4.49      4.26 o
 -11   4   3        0.70        2.46      3.91 o
 -10   4   3      118.51      127.61     13.04 o
  -9   4   3        3.85       16.81      4.12 o
  -8   4   3        1.80        2.04      2.32 o
  -7   4   3       19.79       35.72      2.50 o
  -6   4   3      198.00      247.15     13.11 o
  -5   4   3     2124.32     1890.52     35.42 o
  -4   4   3     4563.11     4833.04     75.98 o
  -3   4   3      319.65      311.61      7.71 o
  -2   4   3       31.89       51.60      1.95 o
  -1   4   3     2229.93     2601.36     27.57 o
   0   4   3       29.20       29.08      2.50 o
   1   4   3      946.81      863.05     12.22 o
   2   4   3      865.94      694.28     13.95 o
   3   4   3     1781.29     1804.38     51.93 o
   4   4   3      221.11      188.98     16.21 o
   5   4   3       47.42       54.56     13.07 o
   6   4   3       17.69       36.88      3.04 o
   7   4   3      172.55      142.10     13.67 o
   8   4   3      146.31      140.68     11.97 o
   9   4   3       45.95       48.71      4.73 o
  10   4   3       22.61       29.49      5.45 o
 -13   5   3        1.23        4.58      4.65 o
 -12   5   3        5.56        4.23      4.37 o
 -11   5   3       43.70       36.85      4.33 o
 -10   5   3      256.18      222.38      5.70 o
  -9   5   3       60.86       63.10      5.67 o
  -8   5   3        0.16        0.81      2.38 o
  -7   5   3      429.09      338.03      6.92 o
  -6   5   3       42.21       63.95      2.02 o
  -5   5   3     1100.21     1272.81     10.43 o
  -4   5   3     8978.80     8506.09    183.27 o
  -3   5   3       15.39       29.22      2.43 o
  -2   5   3     3542.36     3204.65     15.35 o
  -1   5   3      228.17      367.06      5.56 o
   0   5   3     3677.40     4344.89    177.60 o
   1   5   3      374.18      246.88      2.90 o
   2   5   3       21.50       51.97     13.09 o
   3   5   3        3.68        5.29      2.07 o
   4   5   3       35.78       47.80      3.66 o
   5   5   3      637.72      591.38     11.39 o
   6   5   3        0.54        0.96      2.99 o
   7   5   3       16.73       25.25      6.59 o
   8   5   3        2.90        6.84      3.92 o
   9   5   3      120.34      130.33      5.98 o
  10   5   3        1.50        2.31      4.80 o
 -13   6   3        0.87        0.00      4.58 o
 -12   6   3        5.18        0.77      4.25 o
 -11   6   3        1.98        3.11      3.56 o
 -10   6   3        0.96       15.99      5.45 o
  -9   6   3      291.52      246.62      8.55 o
  -8   6   3       82.46       76.45      3.78 o
  -7   6   3        8.09       22.78      2.98 o
  -6   6   3      450.10      419.81     43.30 o
  -5   6   3     1431.44     1452.88     13.43 o
  -4   6   3      899.06      903.33     63.37 o
  -3   6   3      697.86      857.26     36.72 o
  -2   6   3      942.95      875.98     10.61 o
  -1   6   3     2600.17     2409.78     52.28 o
   0   6   3     4296.57     4439.68     30.32 o
   1   6   3      517.39      520.14     53.04 o
   2   6   3     3382.59     3481.85    234.00 o
   3   6   3      590.10      508.84     27.57 o
   4   6   3      625.53      506.03     32.43 o
   5   6   3       12.59       14.11      2.92 o
   6   6   3        0.00        0.83      3.10 o
   7   6   3        1.01        1.05      3.84 o
   8   6   3        4.63        4.08      4.08 o
   9   6   3        4.75       17.46      4.36 o
  10   6   3        0.02        0.40      4.54 o
 -13   7   3        3.63        3.01      4.97 o
 -12   7   3       18.49       20.01      4.94 o
 -11   7   3        7.78        6.89      3.78 o
 -10   7   3        1.20        6.26      3.64 o
  -9   7   3        5.21        7.26      3.23 o
  -8   7   3      346.72      282.60      5.39 o
  -7   7   3       11.18        7.08      2.35 o
  -6   7   3      207.68      184.50      5.59 o
  -5   7   3     1466.00     1302.60     26.28 o
  -4   7   3     1295.75     1193.56     13.47 o
  -3   7   3     4064.31     3954.39     13.48 o
  -2   7   3     3390.46     3617.28     80.22 o
  -1   7   3       77.89      117.01     23.24 o
   0   7   3      715.00      793.82     89.53 o
   1   7   3      356.92      311.83      3.17 o
   2   7   3     1909.89     2070.14     77.02 o
   3   7   3     1816.83     1661.42     29.55 o
   4   7   3      340.32      420.95     16.16 o
   5   7   3       29.12       22.72      5.73 o
   6   7   3        3.86        6.60      3.04 o
   7   7   3       30.88       33.28      8.85 o
   8   7   3      368.53      350.51     10.95 o
   9   7   3        1.45        3.85      4.22 o
  10   7   3        1.58        0.40      4.14 o
 -13   8   3        4.33        4.85      5.23 o
 -12   8   3        0.26        2.42      4.15 o
 -11   8   3       17.90       13.22      3.99 o
 -10   8   3      321.87      248.75      6.12 o
  -9   8   3       92.23       87.48      4.56 o
  -8   8   3       46.92       54.55      4.56 o
  -7   8   3       58.74       52.75      3.06 o
  -6   8   3      108.75       99.52      3.01 o
  -5   8   3     1491.72     1459.27     64.99 o
  -4   8   3      888.16      945.71     49.66 o
  -3   8   3       48.89       71.61     11.93 o
  -2   8   3      213.83      277.82     24.54 o
  -1   8   3      417.57      534.10     12.32 o
   0   8   3       13.20       20.69      5.80 o
   1   8   3     1620.09     1720.19     26.83 o
   2   8   3      372.15      345.57     24.67 o
   3   8   3     2119.32     2113.76     61.04 o
   4   8   3      138.71      153.36      4.20 o
   5   8   3        3.92        6.15      2.41 o
   6   8   3      129.39      116.23      6.13 o
   7   8   3       14.77        9.30      3.44 o
   8   8   3       62.58       86.86      5.47 o
   9   8   3       55.67       65.14      5.23 o
  10   8   3        5.69        0.57      4.35 o
 -12   9   3        6.23        5.21      4.23 o
 -11   9   3       17.86       20.09      4.25 o
 -10   9   3        2.02        1.28      3.94 o
  -9   9   3      330.42      265.23     19.35 o
  -8   9   3       93.75       79.26      4.15 o
  -7   9   3       33.74       44.71      7.95 o
  -6   9   3        9.90       17.59      2.72 o
  -5   9   3      209.36      198.29     28.73 o
  -4   9   3       28.27       26.94      2.08 o
  -3   9   3      905.21      863.86     66.15 o
  -2   9   3      995.02     1032.82     71.08 o
  -1   9   3      648.06      711.01     57.13 o
   0   9   3       27.69       53.83      9.81 o
   1   9   3      280.74      260.56     30.00 o
   2   9   3      657.00      820.18     91.39 o
   3   9   3       80.17       65.49      5.23 o
   4   9   3       87.28       66.82     15.38 o
   5   9   3        1.51        0.93      2.32 o
   6   9   3        0.51        2.61      3.13 o
   7   9   3       54.72       57.87      5.87 o
   8   9   3        1.12        0.35      3.69 o
   9   9   3        0.06        0.17      3.93 o
  10   9   3        4.42        2.04      4.56 o
 -12  10   3        0.62        3.40      4.30 o
 -11  10   3        0.00        2.34      3.88 o
 -10  10   3        5.09        1.81      3.66 o
  -9  10   3       32.65       41.58      4.19 o
  -8  10   3      300.08      279.49     14.52 o
  -7  10   3      190.86      159.26      4.26 o
  -6  10   3       10.62       30.54      3.08 o
  -5  10   3        0.39        1.32      1.88 o
  -4  10   3        8.77        1.46      2.34 o
  -3  10   3       15.30       17.28      3.29 o
  -2  10   3     1314.24     1320.62     75.01 o
  -1  10   3     2978.60     2878.79     31.62 o
   0  10   3       51.62       91.83      6.19 o
   1  10   3       34.45       78.56      2.22 o
   2  10   3      288.47      361.71      5.81 o
   3  10   3     1911.47     1918.68     19.60 o
   4  10   3      265.08      200.39      3.84 o
   5  10   3      256.48      297.47      5.67 o
   6  10   3        2.03        4.34      3.34 o
   7  10   3        0.98        0.40      3.19 o
   8  10   3        1.72        1.99      3.57 o
   9  10   3        1.12        3.47      4.14 o
  10  10   3        9.67        6.78      4.65 o
 -12  11   3        2.10        1.03      4.28 o
 -11  11   3        8.25        0.00      3.96 o
 -10  11   3        0.06        0.63      3.52 o
  -9  11   3      112.52      113.67      5.18 o
  -8  11   3       93.82       78.35      4.59 o
  -7  11   3       30.24       48.56      5.98 o
  -6  11   3      161.66      163.79     23.59 o
  -5  11   3       28.06       32.37      2.16 o
  -4  11   3      519.25      585.75      6.94 o
  -3  11   3       21.41       19.34      3.52 o
  -2  11   3       42.06       93.77      9.31 o
  -1  11   3       11.46       28.93      7.11 o
   0  11   3      132.25      167.11     13.76 o
   1  11   3      249.04      205.90     29.69 o
   2  11   3        5.44       12.93      3.86 o
   3  11   3      133.66      140.54      3.35 o
   4  11   3      112.48      106.25      3.53 o
   5  11   3       51.56       50.19      4.63 o
   6  11   3       25.98       20.44      4.20 o
   7  11   3       19.55       28.07      4.65 o
   8  11   3        0.16        1.37      3.72 o
   9  11   3        4.25        1.84      4.27 o
 -12  12   3       10.35        4.85      4.44 o
 -11  12   3        8.08        7.23      4.10 o
 -10  12   3        7.10        5.40      3.80 o
  -9  12   3      237.40      206.79     13.31 o
  -8  12   3       20.16       37.38      8.23 o
  -7  12   3      133.54      111.89      4.45 o
  -6  12   3      173.28      162.36     12.99 o
  -5  12   3        0.97        0.38      2.04 o
  -4  12   3      160.94      173.83      7.85 o
  -3  12   3      154.93      150.87      3.36 o
  -2  12   3      495.21      392.79     13.49 o
  -1  12   3        8.13        9.14      2.60 o
   0  12   3      455.40      409.35     36.86 o
   1  12   3       36.73       46.79      3.50 o
   2  12   3      106.63      104.40     11.32 o
   3  12   3       18.06       33.68      6.18 o
   4  12   3      239.65      169.58     11.74 o
   5  12   3      473.84      438.35      9.53 o
   6  12   3      118.72      107.86      4.56 o
   7  12   3      188.40      166.20      6.46 o
   8  12   3        0.00        1.84      3.67 o
   9  12   3        0.04        1.18      4.12 o
 -12  13   3       46.36       40.83      5.39 o
 -11  13   3        5.04        4.16      4.37 o
 -10  13   3        0.00        1.33      3.81 o
  -9  13   3      178.03      179.98     10.81 o
  -8  13   3       20.89       42.13      4.52 o
  -7  13   3      348.10      305.96     24.12 o
  -6  13   3        2.77        8.14      2.88 o
  -5  13   3        0.41        1.80      2.23 o
  -4  13   3      126.11      110.37      5.20 o
  -3  13   3       39.00       37.57      9.81 o
  -2  13   3       26.58       38.27      3.25 o
  -1  13   3      251.72      254.71      5.06 o
   0  13   3       11.41        4.05      1.97 o
   1  13   3       12.78       18.97      8.60 o
   2  13   3        4.63       29.05      7.02 o
   3  13   3        0.57        0.63      2.15 o
   4  13   3      638.06      591.02     21.29 o
   5  13   3      814.80      741.52     67.37 o
   6  13   3        6.62        4.39      4.00 o
   7  13   3        4.19        6.71      3.61 o
   8  13   3        0.30        0.53      3.88 o
   9  13   3        0.91        4.53      5.07 o
 -11  14   3        0.89        3.27      4.35 o
 -10  14   3        2.74        5.15      4.14 o
  -9  14   3        0.77        1.67      3.71 o
  -8  14   3      112.69      107.76      8.85 o
  -7  14   3        2.52        2.46      3.23 o
  -6  14   3      152.53      191.35     16.31 o
  -5  14   3       61.70       63.00      6.42 o
  -4  14   3       44.93       48.55      8.36 o
  -3  14   3       10.87       32.97      4.44 o
  -2  14   3      430.72      390.12     20.44 o
  -1  14   3       23.13       28.59      2.81 o
   0  14   3       85.04       79.81      4.12 o
   1  14   3        3.20        4.76      2.70 o
   2  14   3       34.98       49.82      3.28 o
   3  14   3        2.39        1.62      2.19 o
   4  14   3       36.93       58.57     10.93 o
   5  14   3      143.93      135.70      8.63 o
   6  14   3       10.58        3.12      3.85 o
   7  14   3        7.90        3.49      4.28 o
   8  14   3       14.30       14.90      5.06 o
   9  14   3        0.06        0.59      5.04 o
 -11  15   3        3.19        3.47      4.46 o
 -10  15   3       37.43       37.88      4.72 o
  -9  15   3        6.09        7.74      4.02 o
  -8  15   3        0.12        0.63      3.44 o
  -7  15   3        0.14        0.86      3.17 o
  -6  15   3       59.18       70.41      5.75 o
  -5  15   3       26.67       46.86      9.45 o
  -4  15   3      208.90      204.59     10.22 o
  -3  15   3      100.33       99.15      7.55 o
  -2  15   3      360.27      359.69     11.35 o
  -1  15   3        0.93        2.51      2.50 o
   0  15   3       46.56       59.54      3.11 o
   1  15   3       40.54       32.58      4.44 o
   2  15   3       19.21       17.93      3.09 o
   3  15   3        4.48        2.32      3.28 o
   4  15   3      100.34       83.07      6.54 o
   5  15   3       27.26       44.51      4.64 o
   6  15   3       37.03       40.83      6.73 o
   7  15   3        1.31        0.20      4.54 o
   8  15   3       13.87        9.63      5.22 o
 -11  16   3        1.12        2.38      4.44 o
 -10  16   3        1.62        4.16      4.34 o
  -9  16   3        1.69        2.05      3.90 o
  -8  16   3      100.75      108.75      5.30 o
  -7  16   3        0.15        4.21      3.95 o
  -6  16   3      109.75      119.39     15.44 o
  -5  16   3        5.32        2.42      4.15 o
  -4  16   3       18.43       27.57      3.59 o
  -3  16   3        9.94       10.55      3.17 o
  -2  16   3        0.38        3.54      2.70 o
  -1  16   3       34.88       54.56      7.07 o
   0  16   3       11.88       16.19      4.38 o
   1  16   3        0.27        0.40      2.88 o
   2  16   3       11.17        7.77      3.41 o
   3  16   3        1.32        4.23      3.10 o
   4  16   3       28.79       31.46      5.96 o
   5  16   3        0.75        2.25      4.29 o
   6  16   3        7.23        3.34      4.10 o
   7  16   3       34.97       34.20      5.57 o
   8  16   3        1.94        4.41      5.15 o
 -10  17   3        5.15        7.12      5.19 o
  -9  17   3       22.78       19.28      5.21 o
  -8  17   3       33.83       63.79      6.66 o
  -7  17   3      125.17      100.05      6.97 o
  -6  17   3      296.25      273.00     32.71 o
  -5  17   3       55.63       72.34      5.74 o
  -4  17   3      203.95      209.10     15.50 o
  -3  17   3        1.79        0.80      2.03 o
  -2  17   3       80.47       55.57     11.18 o
  -1  17   3        0.13        0.47      2.67 o
   0  17   3       48.87       72.65      6.18 o
   1  17   3       55.23       71.70      6.37 o
   2  17   3       14.16        7.79      3.47 o
   3  17   3        1.54        1.22      3.15 o
   4  17   3        0.91        9.44      4.56 o
   5  17   3       33.92       47.61      5.21 o
   6  17   3        1.56        3.62      4.75 o
   7  17   3       45.82       43.54      5.90 o
   8  17   3        0.17        1.14      5.33 o
 -10  18   3       18.72       21.78      6.48 o
  -9  18   3        2.04        3.73      5.72 o
  -8  18   3       25.05       27.74      8.33 o
  -7  18   3       64.35       65.44      6.51 o
  -6  18   3       33.86       32.81      7.21 o
  -5  18   3      157.95      167.51     26.94 o
  -4  18   3      371.56      374.57     16.42 o
  -3  18   3        1.86        1.79      2.86 o
  -2  18   3        9.35        7.82      2.93 o
  -1  18   3       30.47       13.61      6.36 o
   0  18   3        0.63        1.24      2.96 o
   1  18   3       15.90       14.97      3.79 o
   2  18   3        0.02        1.53      3.63 o
   3  18   3       15.83       33.93      6.59 o
   4  18   3      103.91       90.86      6.18 o
   5  18   3       24.90       14.49      4.98 o
   6  18   3        0.09        0.23      4.93 o
   7  18   3        3.15        3.66      6.06 o
 -10  19   3       15.36        3.89      8.18 o
  -9  19   3       15.70       17.16      8.16 o
  -8  19   3       33.49       33.60      6.24 o
  -7  19   3       17.85       10.86      8.41 o
  -6  19   3        0.97        1.85      4.09 o
  -5  19   3      108.41       66.39     23.69 o
  -4  19   3      314.91      385.67     29.51 o
  -3  19   3       14.06       22.75      6.08 o
  -2  19   3       12.76       15.35      4.42 o
  -1  19   3        0.95        1.37      3.31 o
   0  19   3        1.93        6.47      3.11 o
   1  19   3       53.09       63.23      4.48 o
   2  19   3        5.27        6.39      4.04 o
   3  19   3       11.00       14.04      4.83 o
   4  19   3        5.41        0.43      4.21 o
   5  19   3        0.36        0.74      4.76 o
   6  19   3        1.86        4.08      5.33 o
   7  19   3        3.89        2.73      6.14 o
  -9  20   3        0.06        0.00      7.70 o
  -8  20   3       23.80       23.89      8.33 o
  -7  20   3       14.03        9.82      6.25 o
  -6  20   3        5.27        0.71      5.68 o
  -5  20   3       80.67       57.66     26.15 o
  -4  20   3       29.13       72.48      7.05 o
  -3  20   3        0.41        1.27      3.50 o
  -2  20   3       33.94       54.32      7.01 o
  -1  20   3       60.91       70.32      4.64 o
   0  20   3        0.01        0.31      3.56 o
   1  20   3       97.71       88.11     20.25 o
   2  20   3      133.43      147.33      9.68 o
   3  20   3      213.88      219.87     15.37 o
   4  20   3        9.13        8.40      4.49 o
   5  20   3        6.36        3.76      4.62 o
   6  20   3        0.81        1.76      5.34 o
   7  20   3        0.42        0.60      6.01 o
  -9  21   3       10.48       12.13      8.65 o
  -8  21   3        1.25        0.00      7.59 o
  -7  21   3        1.23        0.00      6.22 o
  -6  21   3        6.39        6.12      6.00 o
  -5  21   3       10.91        5.68      6.11 o
  -4  21   3      130.41      134.42     29.13 o
  -3  21   3       46.27       53.84      8.11 o
  -2  21   3       39.30       53.25      8.54 o
  -1  21   3       80.03       62.10      7.21 o
   0  21   3       21.45       14.20      4.56 o
   1  21   3       39.94       32.97      5.26 o
   2  21   3       16.05        8.14      4.91 o
   3  21   3        3.72       34.37      9.69 o
   4  21   3       25.09       32.92      5.80 o
   5  21   3        0.10        1.25      4.59 o
   6  21   3        0.46        2.77      4.89 o
  -8  22   3        6.07        5.81      6.95 o
  -7  22   3        0.43        0.00      6.31 o
  -6  22   3        0.25        1.60      6.37 o
  -5  22   3       13.11       18.49      6.61 o
  -4  22   3        0.96        1.86      4.94 o
  -3  22   3        3.68        0.75      4.43 o
  -2  22   3        3.79        5.87      4.25 o
  -1  22   3        1.82        4.47      4.37 o
   0  22   3        0.87        2.26      4.43 o
   1  22   3        6.44       21.84      8.35 o
   2  22   3        8.52       21.86      6.92 o
   3  22   3       65.89       82.31      7.88 o
   4  22   3        0.07        1.20      6.39 o
   5  22   3        0.30        2.64      6.34 o
  -7  23   3        4.33        3.92      6.96 o
  -6  23   3       19.94        8.29      6.92 o
  -5  23   3       13.05       23.25      7.22 o
  -4  23   3       30.65       29.52      7.29 o
  -3  23   3        9.37        3.99      4.49 o
  -2  23   3        1.35        5.15      4.55 o
  -1  23   3       75.70       82.09      5.58 o
   0  23   3       26.72       14.64      5.15 o
   1  23   3        0.24       17.04      5.00 o
   2  23   3       29.74       37.68      7.74 o
   3  23   3        1.29        0.67      6.31 o
   4  23   3       17.57       10.53      6.82 o
   5  23   3        8.15       11.33      6.98 o
  -7  24   3       20.42       21.74      7.90 o
  -6  24   3        3.39        0.59      6.92 o
  -5  24   3       25.05       16.71      7.72 o
  -4  24   3        5.72        5.12      5.57 o
  -3  24   3        0.03        0.00      5.10 o
  -2  24   3       16.15       20.17      7.00 o
  -1  24   3        6.72        4.87      4.82 o
   0  24   3       14.51       14.05      5.11 o
   1  24   3        1.78        6.19      4.88 o
   2  24   3        5.57        6.06      6.72 o
   3  24   3       95.18       76.44     10.11 o
   4  24   3       11.61        0.00      8.28 o
  -6  25   3       24.19       23.28      7.94 o
  -5  25   3        0.15        1.93      5.55 o
  -4  25   3        0.02        0.20      5.48 o
  -3  25   3        0.22        0.00      6.15 o
  -2  25   3        2.13        1.86      5.49 o
  -1  25   3        0.64        0.00      5.54 o
   0  25   3        0.25        2.10      5.50 o
   1  25   3        0.01        0.98      6.38 o
   2  25   3        1.63        3.04      6.48 o
   3  25   3        3.74        2.65      8.52 o
  -4  26   3        0.19        0.00      6.53 o
  -3  26   3        0.00        0.00      6.53 o
  -2  26   3        0.18        5.77      5.97 o
  -1  26   3        5.70       11.90      6.15 o
   0  26   3        5.21        4.31      5.86 o
   1  26   3        0.39        1.29      6.67 o
   2  26   3        3.30        3.80      6.72 o
  -2  27   3        0.01        4.15      6.90 o
  -1  27   3        6.66        8.57      6.29 o
 -13   0   4        7.76       39.27      8.16 o
 -12   0   4        5.00        0.40      5.97 o
 -11   0   4      400.16      368.35     21.84 o
 -10   0   4      315.57      271.04     10.22 o
  -9   0   4       17.07        6.86      3.79 o
  -8   0   4       34.40       44.40      4.74 o
  -7   0   4     1641.61     1588.54     16.28 o
  -6   0   4       49.07       50.75      7.68 o
  -5   0   4     3748.21     3563.90     71.09 o
  -4   0   4        4.73       16.91      3.04 o
  -3   0   4     1604.66     1641.55     15.62 o
  -2   0   4    18715.55    17598.02    214.10 o
  -1   0   4     2729.70     2566.22     12.38 o
   0   0   4      183.31      164.75      3.69 o
   1   0   4     1244.30     1283.14      7.87 o
   2   0   4     1406.47     1270.37     25.82 o
   3   0   4      916.67      828.33     11.47 o
   4   0   4      308.41      276.63     12.22 o
   5   0   4      247.17      351.38     24.04 o
   6   0   4        8.39       14.98      6.78 o
   7   0   4     1096.40     1081.73     17.83 o
   8   0   4       48.45       35.70      7.87 o
   9   0   4       13.16        8.99      6.62 o
  10   0   4       36.19       34.06      8.66 o
 -13   1   4      123.28      115.53      6.66 o
 -12   1   4       24.02       28.29      5.10 o
 -11   1   4       10.95       24.80     11.74 o
 -10   1   4       86.50       78.61      4.72 o
  -9   1   4        2.15        9.17      2.42 o
  -8   1   4     1109.99      923.63     21.26 o
  -7   1   4      702.43      809.83     45.19 o
  -6   1   4     2558.79     2350.84     51.58 o
  -5   1   4      167.76      214.87      3.93 o
  -4   1   4        4.01        0.31      2.17 o
  -3   1   4     4409.48     4197.56     57.01 o
  -2   1   4        9.11        4.39      1.43 o
  -1   1   4      182.20      287.44     14.03 o
   0   1   4      200.51      246.69      5.97 o
   1   1   4      662.38      618.22     24.19 o
   2   1   4     1417.04     1439.77     32.91 o
   3   1   4      226.16      209.05     22.57 o
   4   1   4       44.87       40.42      4.11 o
   5   1   4     1469.55     1431.41     79.87 o
   6   1   4      205.47      187.45     16.02 o
   7   1   4      121.75      152.11     13.53 o
   8   1   4       11.32       20.83      4.48 o
   9   1   4       14.87        4.41      4.45 o
  10   1   4        3.87        3.99      4.94 o
 -13   2   4        8.76       21.29      5.34 o
 -12   2   4       88.75      124.82      6.48 o
 -11   2   4      357.44      368.79      9.89 o
 -10   2   4      141.36      144.91     15.97 o
  -9   2   4      208.45      161.89     10.13 o
  -8   2   4      137.80      142.58     19.50 o
  -7   2   4       95.30       95.42      8.69 o
  -6   2   4      702.15      820.43     62.95 o
  -5   2   4        0.25        0.59      2.25 o
  -4   2   4     1672.30     1684.40     90.37 o
  -3   2   4      666.88      673.89     29.10 o
  -2   2   4     2225.77     1957.61     19.90 o
  -1   2   4      381.98      299.78     19.14 o
   0   2   4       15.32       59.32      1.22 o
   1   2   4       24.25       52.95      2.39 o
   2   2   4       18.07       29.82      4.51 o
   3   2   4       98.30      116.98     21.48 o
   4   2   4      352.36      333.24      4.30 o
   5   2   4       33.32       66.16     14.93 o
   6   2   4      205.09      222.93      7.52 o
   7   2   4       43.52       56.79      7.63 o
   8   2   4       16.48       16.03      4.14 o
   9   2   4       22.45       15.36      5.04 o
  10   2   4        0.23        1.17      5.09 o
 -13   3   4        2.63        3.79      4.68 o
 -12   3   4       21.28       23.74      5.81 o
 -11   3   4        6.99        9.61      4.23 o
 -10   3   4      284.75      293.27     16.11 o
  -9   3   4       12.82       22.14      2.99 o
  -8   3   4       42.70       59.43      4.09 o
  -7   3   4      117.77      145.87     18.43 o
  -6   3   4      185.22      244.99     11.05 o
  -5   3   4      137.67      195.98     25.44 o
  -4   3   4        0.02        1.92      2.02 o
  -3   3   4     5552.40     5691.34    153.53 o
  -2   3   4     8522.82     7757.91     67.21 o
  -1   3   4      339.06      354.04     17.47 o
   0   3   4     1914.16     1637.66     39.37 o
   1   3   4       23.92       45.58      1.92 o
   2   3   4     3075.41     2935.39     27.80 o
   3   3   4      514.18      390.36      6.24 o
   4   3   4       43.61       57.09      9.32 o
   5   3   4      200.06      228.03     14.63 o
   6   3   4       66.20       72.56      4.89 o
   7   3   4      935.06      909.24     23.02 o
   8   3   4        0.35        1.08      4.18 o
   9   3   4       72.04       68.61      7.09 o
  10   3   4        2.34        3.28      5.08 o
 -13   4   4        1.63        0.00      4.55 o
 -12   4   4        2.24        1.33      4.17 o
 -11   4   4       83.82       81.70      5.69 o
 -10   4   4       98.24       73.69      5.08 o
  -9   4   4        2.14        0.64      2.62 o
  -8   4   4       71.57       69.15      3.56 o
  -7   4   4      105.15       77.94      4.78 o
  -6   4   4       91.49       83.18      3.20 o
  -5   4   4      967.50      835.81      8.45 o
  -4   4   4        5.30       29.68      5.23 o
  -3   4   4     2065.08     1956.77     57.21 o
  -2   4   4      226.95      236.92      5.97 o
  -1   4   4      694.53      813.11     24.25 o
   0   4   4       22.97       34.36      3.60 o
   1   4   4     1456.77     1599.32     58.77 o
   2   4   4       21.42       51.98      9.50 o
   3   4   4      457.64      559.07     44.32 o
   4   4   4      239.19      235.41     37.08 o
   5   4   4       17.19       16.68      4.22 o
   6   4   4       54.80       64.75      8.74 o
   7   4   4      517.10      591.47     37.07 o
   8   4   4      148.17      128.67      7.71 o
   9   4   4        5.08       10.91      4.33 o
  10   4   4        9.44        5.82      5.25 o
 -13   5   4       10.62        0.90      4.64 o
 -12   5   4       32.67       37.21      5.23 o
 -11   5   4        7.97       22.54      3.99 o
 -10   5   4       41.79       37.12      7.44 o
  -9   5   4       46.39       59.33      9.70 o
  -8   5   4        2.75        1.02      1.75 o
  -7   5   4      235.35      233.13      3.44 o
  -6   5   4       23.39       33.89      4.72 o
  -5   5   4      430.73      511.72     15.08 o
  -4   5   4      571.26      622.17     78.78 o
  -3   5   4     1211.64     1225.55     44.92 o
  -2   5   4     9395.49     9884.32     97.61 o
  -1   5   4      145.21      230.26      4.33 o
   0   5   4        0.13        0.52      1.43 o
   1   5   4     1193.35     1471.85     11.00 o
   2   5   4       76.71       41.61      3.40 o
   3   5   4       37.69       58.81      3.39 o
   4   5   4      142.76      159.83      7.61 o
   5   5   4      404.02      364.33      7.81 o
   6   5   4      646.11      666.00     14.52 o
   7   5   4      104.39       92.64     11.74 o
   8   5   4       20.62       18.66      7.58 o
   9   5   4       10.11       12.31      4.61 o
  10   5   4        0.29        1.05      4.98 o
 -13   6   4        4.08        4.18      4.78 o
 -12   6   4       47.80       54.77      6.65 o
 -11   6   4        0.09        0.35      3.56 o
 -10   6   4       31.71       35.70      4.01 o
  -9   6   4       46.32       54.39      5.30 o
  -8   6   4        9.95        9.60      2.82 o
  -7   6   4      568.67      521.50      6.10 o
  -6   6   4     1407.14     1542.89     16.89 o
  -5   6   4      328.58      324.81     52.53 o
  -4   6   4     3900.35     4667.88     69.76 o
  -3   6   4      292.03      408.28     42.99 o
  -2   6   4       72.60      119.73      5.85 o
  -1   6   4     1895.21     2017.52     36.41 o
   0   6   4      109.60      179.18     25.33 o
   1   6   4      908.61      835.06     44.02 o
   2   6   4     2668.47     2536.50     23.34 o
   3   6   4       79.23      121.90     20.28 o
   4   6   4       85.99      109.66      3.95 o
   5   6   4       19.86       15.51      4.86 o
   6   6   4      473.58      450.10     12.43 o
   7   6   4       10.96       13.64      4.44 o
   8   6   4       11.75        9.81      4.77 o
   9   6   4        0.71        1.47      4.14 o
  10   6   4        1.36        0.39      5.05 o
 -13   7   4        0.18        0.09      4.52 o
 -12   7   4        5.82       10.60      4.26 o
 -11   7   4       11.44        5.19      3.87 o
 -10   7   4      359.72      346.00      6.63 o
  -9   7   4       87.96       71.57     10.52 o
  -8   7   4        1.11        1.35      2.57 o
  -7   7   4      188.42      172.31     23.24 o
  -6   7   4        0.45        2.00      2.20 o
  -5   7   4       96.18      144.44     30.31 o
  -4   7   4      339.34      317.78      6.85 o
  -3   7   4      945.60      946.10     38.13 o
  -2   7   4      249.40      279.81     12.81 o
  -1   7   4     1205.23     1095.87     40.83 o
   0   7   4      590.38      569.51     35.78 o
   1   7   4      101.50      120.45      7.84 o
   2   7   4        5.00       11.80      3.37 o
   3   7   4      400.09      355.93     11.00 o
   4   7   4       21.86       31.68      6.09 o
   5   7   4       51.44       44.83      5.93 o
   6   7   4      544.26      453.56     11.22 o
   7   7   4        9.03       22.62     10.06 o
   8   7   4       12.87        6.76      4.44 o
   9   7   4       27.29       26.99      4.68 o
 -13   8   4        2.07        1.13      4.93 o
 -12   8   4       31.48       44.33      9.11 o
 -11   8   4       38.11       26.14      5.38 o
 -10   8   4      190.15      192.69     10.66 o
  -9   8   4       85.87       93.95      5.31 o
  -8   8   4       68.00       64.50      9.82 o
  -7   8   4      191.23      167.58      4.02 o
  -6   8   4       24.51        8.01      2.36 o
  -5   8   4      933.94     1127.92     10.50 o
  -4   8   4      451.19      601.65     49.18 o
  -3   8   4     2178.98     2407.50     56.39 o
  -2   8   4      710.57      795.71     15.11 o
  -1   8   4      421.59      390.78      4.12 o
   0   8   4       62.33       50.68      3.39 o
   1   8   4        3.70        4.35      2.14 o
   2   8   4      265.21      252.56      4.35 o
   3   8   4     1030.65     1032.80     32.88 o
   4   8   4       40.62       33.91      2.95 o
   5   8   4        6.53        5.76      3.57 o
   6   8   4       59.78       64.90      9.14 o
   7   8   4       25.59       29.68      4.86 o
   8   8   4       43.12       36.21      4.52 o
   9   8   4       23.73       17.32      4.68 o
 -13   9   4        2.32        4.71      5.12 o
 -12   9   4        6.37        6.20      4.37 o
 -11   9   4        0.51        0.58      3.78 o
 -10   9   4       77.14      111.99     13.56 o
  -9   9   4       23.46       38.89      7.33 o
  -8   9   4      120.55      110.21      5.37 o
  -7   9   4       55.35       62.22     10.77 o
  -6   9   4       19.24       20.94      2.98 o
  -5   9   4     1529.27     1532.64     32.18 o
  -4   9   4      540.67      501.46     27.58 o
  -3   9   4      229.89      300.35      7.56 o
  -2   9   4       17.81       16.06      3.76 o
  -1   9   4     1743.13     1490.02     27.78 o
   0   9   4       64.58      113.17     23.58 o
   1   9   4      667.36      767.18      9.08 o
   2   9   4      126.10      106.10      3.45 o
   3   9   4      683.37      611.93      5.26 o
   4   9   4      405.77      398.16     31.69 o
   5   9   4       55.40       61.79      3.97 o
   6   9   4        0.02        1.40      3.44 o
   7   9   4        0.85        1.04      3.75 o
   8   9   4       24.31       24.20      4.49 o
   9   9   4        0.62        1.77      4.35 o
 -13  10   4        4.72        5.84      5.15 o
 -12  10   4        9.55       10.45      4.58 o
 -11  10   4        0.77        2.19      3.87 o
 -10  10   4        2.60       12.61      3.95 o
  -9  10   4      528.99      529.30     20.03 o
  -8  10   4       56.21       66.20      4.28 o
  -7  10   4       43.37       55.66      3.90 o
  -6  10   4      607.82      529.11     25.10 o
  -5  10   4       13.91       17.67      5.77 o
  -4  10   4      214.02      241.03      5.27 o
  -3  10   4      374.98      337.41      4.28 o
  -2  10   4       98.87      114.78      3.64 o
  -1  10   4      179.64      158.49      5.05 o
   0  10   4     2115.46     2091.02     66.34 o
   1  10   4      172.36      171.70     18.22 o
   2  10   4       22.92       12.18      3.10 o
   3  10   4        8.70       22.44      4.42 o
   4  10   4      142.91      140.66     15.14 o
   5  10   4        0.67        3.11      3.20 o
   6  10   4       16.71       12.60      5.61 o
   7  10   4        9.29        4.18      3.78 o
   8  10   4       20.05       20.42      5.57 o
   9  10   4        2.98        0.81      4.35 o
 -12  11   4       42.08       33.95      5.24 o
 -11  11   4       14.18       11.18      4.38 o
 -10  11   4       29.95       33.77      4.25 o
  -9  11   4      167.00      155.33     14.80 o
  -8  11   4        1.68        4.04      3.21 o
  -7  11   4      237.74      263.44     18.77 o
  -6  11   4      151.08      195.95     20.23 o
  -5  11   4        9.53        9.91      3.01 o
  -4  11   4      104.04      109.13      3.41 o
  -3  11   4       10.13        2.69      1.85 o
  -2  11   4      126.21      197.03      5.38 o
  -1  11   4     1209.96     1255.65     25.00 o
   0  11   4        1.51        1.04      2.72 o
   1  11   4       25.07       27.35      2.87 o
   2  11   4      224.72      224.35      3.85 o
   3  11   4      106.87      125.54      3.75 o
   4  11   4     1108.27     1093.94     13.11 o
   5  11   4      582.15      540.03      9.95 o
   6  11   4       51.54       55.14     13.19 o
   7  11   4       19.59       17.03      5.31 o
   8  11   4        8.76       12.46      4.41 o
   9  11   4       22.76       27.65      5.05 o
 -12  12   4       19.89       11.99      4.70 o
 -11  12   4       81.50       99.67      5.68 o
 -10  12   4       26.52       42.75      4.58 o
  -9  12   4       93.54       85.12      4.81 o
  -8  12   4       69.39       62.06      5.81 o
  -7  12   4       42.98       70.15      9.13 o
  -6  12   4      288.60      259.11     17.08 o
  -5  12   4       43.81       40.24      6.23 o
  -4  12   4      288.68      250.55     17.80 o
  -3  12   4      518.79      495.40     13.53 o
  -2  12   4      158.10      129.08      8.14 o
  -1  12   4        3.77        9.42      2.89 o
   0  12   4        2.81        2.87      2.57 o
   1  12   4       96.28      126.20     14.86 o
   2  12   4        0.23        0.46      1.97 o
   3  12   4       30.34       26.99      2.87 o
   4  12   4        6.88       11.63      2.99 o
   5  12   4      304.98      288.19      7.96 o
   6  12   4      130.36      129.76     18.00 o
   7  12   4       23.24       23.49      4.17 o
   8  12   4        3.95        2.24      4.18 o
   9  12   4        0.01        5.67      5.43 o
 -12  13   4       23.07       26.89      5.93 o
 -11  13   4       27.63       45.58      4.95 o
 -10  13   4      133.55      136.90      8.44 o
  -9  13   4        0.02        1.06      3.54 o
  -8  13   4       51.58       59.49      5.43 o
  -7  13   4       42.59       46.46      9.73 o
  -6  13   4       83.32       82.72      4.57 o
  -5  13   4        2.86        8.28      2.64 o
  -4  13   4      110.36      134.40      5.55 o
  -3  13   4       89.89       98.43      4.29 o
  -2  13   4      110.04       96.99      3.75 o
  -1  13   4      219.10      249.26     21.39 o
   0  13   4      343.58      309.18      9.72 o
   1  13   4       20.74       32.32      8.37 o
   2  13   4       19.59       29.26      3.76 o
   3  13   4       28.71       37.59     10.25 o
   4  13   4       76.36       69.97      4.78 o
   5  13   4      332.23      303.54      7.55 o
   6  13   4      226.83      187.37      6.13 o
   7  13   4       74.58       81.62      7.23 o
   8  13   4        5.28        3.50      5.00 o
 -12  14   4        5.90       10.55      4.85 o
 -11  14   4        0.72        1.31      4.22 o
 -10  14   4       16.29       29.50      5.14 o
  -9  14   4        0.18        3.84      3.78 o
  -8  14   4       84.91      114.70      7.18 o
  -7  14   4       82.05       91.36     10.18 o
  -6  14   4       44.38       53.28      4.28 o
  -5  14   4       18.01       16.32      3.30 o
  -4  14   4       96.23      108.32      7.20 o
  -3  14   4       14.71       13.29      3.08 o
  -2  14   4       29.54       33.29      3.45 o
  -1  14   4        5.72        7.26      3.13 o
   0  14   4       17.75       13.39      4.22 o
   1  14   4        9.16        5.00      3.19 o
   2  14   4       67.64       65.85      4.22 o
   3  14   4      176.18      183.22     26.69 o
   4  14   4      436.58      343.27     11.08 o
   5  14   4       27.76       67.92     11.16 o
   6  14   4        4.76        8.85      4.21 o
   7  14   4       65.25       65.17      6.06 o
   8  14   4        0.17        1.35      5.03 o
 -11  15   4       11.98       14.38      4.70 o
 -10  15   4       21.23       19.65      4.42 o
  -9  15   4        2.73        7.11      4.01 o
  -8  15   4        1.30        1.70      3.42 o
  -7  15   4       12.91       23.01      4.35 o
  -6  15   4      240.56      238.18      9.48 o
  -5  15   4      180.13      182.18     16.96 o
  -4  15   4        0.21        3.70      3.60 o
  -3  15   4      135.85      157.77      4.86 o
  -2  15   4      121.72      101.80      6.61 o
  -1  15   4        0.05        1.17      2.91 o
   0  15   4      387.73      427.17      8.67 o
   1  15   4        0.04        0.00      3.23 o
   2  15   4      134.81      151.50      6.88 o
   3  15   4       50.29       39.24      5.93 o
   4  15   4       71.73       75.19      6.34 o
   5  15   4      211.19      208.61      6.11 o
   6  15   4        1.26        0.00      4.21 o
   7  15   4        5.91        7.82      5.00 o
   8  15   4       10.25        6.22      5.46 o
 -11  16   4        0.56        2.79      5.07 o
 -10  16   4        7.74        2.83      4.93 o
  -9  16   4       11.25        6.52      4.64 o
  -8  16   4        3.19        3.47      5.31 o
  -7  16   4       55.92       44.32      6.86 o
  -6  16   4       46.11       70.69     14.98 o
  -5  16   4      234.47      208.96      8.15 o
  -4  16   4       58.28       78.18      4.45 o
  -3  16   4        2.52        0.62      2.90 o
  -2  16   4        8.42       22.17      6.56 o
  -1  16   4        7.27       16.00      4.89 o
   0  16   4        6.77       12.85      3.92 o
   1  16   4        9.78        7.96      3.69 o
   2  16   4       23.50       13.65      4.46 o
   3  16   4       62.36       58.17     10.41 o
   4  16   4       86.28      121.86      6.58 o
   5  16   4        1.14        0.83      4.75 o
   6  16   4        1.36        1.48      4.19 o
   7  16   4      104.61      105.29      7.63 o
 -11  17   4        0.00        0.10      5.21 o
 -10  17   4        0.00        1.07      5.20 o
  -9  17   4        0.04        0.00      4.49 o
  -8  17   4       40.36       37.99      7.26 o
  -7  17   4       92.61       99.58     10.06 o
  -6  17   4        5.98       10.26      4.80 o
  -5  17   4       40.95       59.31      5.58 o
  -4  17   4       34.79       51.37      7.64 o
  -3  17   4       26.53       34.11      4.20 o
  -2  17   4      423.30      434.42      7.60 o
  -1  17   4       32.39       40.36      8.49 o
   0  17   4        0.18        1.12      3.50 o
   1  17   4       56.53       82.05      4.60 o
   2  17   4        8.66       12.97      3.88 o
   3  17   4        8.63       16.17      4.18 o
   4  17   4      190.02      249.86     10.32 o
   5  17   4        8.16        0.80      4.69 o
   6  17   4       53.19       50.97      6.21 o
   7  17   4        1.18        9.95      5.37 o
 -10  18   4        1.74        0.82      5.30 o
  -9  18   4        1.58        1.49      5.86 o
  -8  18   4       74.68       80.26     13.72 o
  -7  18   4        1.98        0.71      4.79 o
  -6  18   4       47.04       30.20      5.27 o
  -5  18   4      137.16      160.66      6.82 o
  -4  18   4       39.11       49.21      6.62 o
  -3  18   4       86.35       96.48      6.12 o
  -2  18   4      156.17      167.46      6.84 o
  -1  18   4       35.21       35.24      8.66 o
   0  18   4       95.59       94.05      6.18 o
   1  18   4       29.70       46.99      6.78 o
   2  18   4       57.06       72.95      7.58 o
   3  18   4       76.89       90.22     12.14 o
   4  18   4        7.53        8.10      4.39 o
   5  18   4        5.43        2.87      5.25 o
   6  18   4       56.40       81.07     11.51 o
   7  18   4        9.21        7.85      6.66 o
 -10  19   4       53.75       55.81      7.79 o
  -9  19   4       22.69       12.86      6.38 o
  -8  19   4        0.44        0.40      5.68 o
  -7  19   4        0.14        0.00      4.92 o
  -6  19   4        7.89        0.40      4.88 o
  -5  19   4        0.01        6.24      5.34 o
  -4  19   4       51.67       78.26     16.30 o
  -3  19   4        5.37       10.26      4.06 o
  -2  19   4       32.74       52.01      6.20 o
  -1  19   4        0.03        0.00      3.47 o
   0  19   4      192.53      220.01     14.42 o
   1  19   4       97.51      108.54      5.21 o
   2  19   4      382.83      443.36     12.73 o
   3  19   4      140.14      126.46      7.06 o
   4  19   4       10.78        2.38      4.45 o
   5  19   4        0.51        2.22      4.59 o
   6  19   4        9.08        3.15      5.63 o
  -9  20   4        0.49        0.00      7.89 o
  -8  20   4        0.55        3.18      5.37 o
  -7  20   4        7.83       12.77      5.45 o
  -6  20   4       10.03        0.40      5.16 o
  -5  20   4      238.37      243.55      7.65 o
  -4  20   4      378.22      391.75     22.15 o
  -3  20   4       27.21       39.83      9.11 o
  -2  20   4        0.30        0.95      3.73 o
  -1  20   4        2.89        4.44      3.58 o
   0  20   4        0.79        0.00      3.57 o
   1  20   4       21.82       22.80      4.86 o
   2  20   4      202.11      222.16     13.80 o
   3  20   4      106.16       97.94      9.54 o
   4  20   4        0.06        3.51      5.17 o
   5  20   4        0.00        0.40      4.81 o
   6  20   4        3.81        1.87      5.15 o
  -9  21   4        0.30        0.00      7.80 o
  -8  21   4       17.32       27.22      7.45 o
  -7  21   4        4.44        0.63      6.48 o
  -6  21   4        1.82        0.00      6.11 o
  -5  21   4       39.74       19.90      8.66 o
  -4  21   4       83.47       80.49     21.77 o
  -3  21   4        0.00        3.06      2.34 o
  -2  21   4      125.72      111.48     18.14 o
  -1  21   4        0.38        0.40      4.49 o
   0  21   4        0.34        2.80      4.71 o
   1  21   4      266.02      313.18     14.50 o
   2  21   4       15.16       21.33      5.68 o
   3  21   4        2.82        6.29      5.48 o
   4  21   4        4.67        1.82      5.30 o
   5  21   4        8.52        4.60      5.15 o
  -8  22   4        3.20        2.16      7.01 o
  -7  22   4        4.19        1.87      6.83 o
  -6  22   4       65.31       64.63      8.09 o
  -5  22   4        0.15        0.00      6.28 o
  -4  22   4       21.10       20.12      5.53 o
  -3  22   4       11.15        9.65      4.51 o
  -2  22   4        0.00        0.40      4.38 o
  -1  22   4       82.76       96.81      6.01 o
   0  22   4        8.90        9.98      4.87 o
   1  22   4       46.99       81.18     10.13 o
   2  22   4       17.37       14.71      5.87 o
   3  22   4        6.98        5.37      5.57 o
   4  22   4        1.45        1.45      5.36 o
   5  22   4        0.10        0.00      5.63 o
  -7  23   4        0.24        0.00      6.78 o
  -6  23   4        7.68        7.08      6.94 o
  -5  23   4       15.65       12.59      5.70 o
  -4  23   4        3.35        7.44      5.35 o
  -3  23   4        0.03        1.74      4.71 o
  -2  23   4       26.69       30.26      5.36 o
  -1  23   4        7.15        9.76      4.92 o
   0  23   4       10.93        4.95      4.84 o
   1  23   4       17.15       33.56      5.28 o
   2  23   4       21.54       17.37      7.50 o
   3  23   4       19.84       20.63     11.19 o
   4  23   4        0.01        0.00      8.95 o
  -7  24   4        1.28        0.00      7.37 o
  -6  24   4        0.68        0.00      6.98 o
  -5  24   4       23.81       20.69      6.01 o
  -4  24   4       72.86       93.19     10.93 o
  -3  24   4        0.45        4.13      5.37 o
  -2  24   4       16.10       12.98      5.00 o
  -1  24   4        7.85        4.90      5.09 o
   0  24   4        3.36        7.12      5.07 o
   1  24   4       18.05       23.78      7.75 o
   2  24   4       26.90       16.97      7.10 o
   3  24   4        9.87        8.35      6.98 o
  -5  25   4        6.83        9.82      5.98 o
  -4  25   4        7.28        7.57      5.70 o
  -3  25   4        1.56        0.43      5.39 o
  -2  25   4        7.97        2.83      5.14 o
  -1  25   4       21.61       30.00      5.61 o
   0  25   4       22.99       26.65      5.57 o
   1  25   4       10.67       15.81      6.01 o
   2  25   4        0.67        4.40      6.95 o
  -4  26   4        1.13        0.22      5.84 o
  -3  26   4        4.20        5.18      5.90 o
  -2  26   4        9.53        9.10      5.98 o
  -1  26   4        5.91        7.15      6.09 o
   0  26   4        6.65        6.86      6.00 o
 -14   0   5        4.05        2.37      7.30 o
 -13   0   5       17.64       13.98      7.22 o
 -12   0   5        0.20        2.30      6.44 o
 -11   0   5        0.36        0.00      5.76 o
 -10   0   5      324.18      313.60      7.30 o
  -9   0   5        0.68        1.07      2.98 o
  -8   0   5        2.94        3.76      2.77 o
  -7   0   5      787.31      668.84     14.38 o
  -6   0   5      133.75      129.61      5.62 o
  -5   0   5      310.69      309.85      8.34 o
  -4   0   5     3777.67     3672.71     67.40 o
  -3   0   5     2481.83     2547.45     42.00 o
  -2   0   5      423.63      596.63      4.47 o
  -1   0   5    11040.34    11584.82    109.48 o
   0   0   5     1231.79     1349.03     15.07 o
   1   0   5     1697.06     1728.78     21.53 o
   2   0   5     1270.62     1307.59     20.83 o
   3   0   5       45.14       50.10      4.63 o
   4   0   5       37.26       55.15      7.41 o
   5   0   5      328.81      387.75     44.27 o
   6   0   5      850.04      785.87     12.74 o
   7   0   5      167.90      180.37     18.83 o
   8   0   5       56.02       52.71      6.90 o
   9   0   5        4.87        0.40      6.65 o
 -14   1   5        0.25        5.11      5.12 o
 -13   1   5        1.85        7.65      4.56 o
 -12   1   5       11.00        6.88      4.73 o
 -11   1   5      315.23      311.87     23.19 o
 -10   1   5        3.11        4.51      3.18 o
  -9   1   5       13.41       25.12      3.18 o
  -8   1   5      186.99      185.74     18.87 o
  -7   1   5      206.56      179.81     12.13 o
  -6   1   5       23.75       44.24      4.68 o
  -5   1   5        7.50        9.07      2.67 o
  -4   1   5       94.75      116.03     13.22 o
  -3   1   5      546.70      486.11      8.71 o
  -2   1   5      656.46      710.42      7.97 o
  -1   1   5     3420.10     3506.13     56.32 o
   0   1   5     1291.56     1176.79     12.90 o
   1   1   5      847.55      916.82     14.28 o
   2   1   5      433.17      391.17      7.17 o
   3   1   5       80.19       98.60     14.34 o
   4   1   5      416.05      412.69     35.22 o
   5   1   5     1889.63     1803.84     88.14 o
   6   1   5       38.63       32.35      6.42 o
   7   1   5        2.19       11.08      6.07 o
   8   1   5       13.55       11.92      5.78 o
   9   1   5        0.61        0.80      4.54 o
 -14   2   5        6.19       14.24      5.38 o
 -13   2   5       14.97       23.92      5.39 o
 -12   2   5      381.74      380.54     14.52 o
 -11   2   5      143.01      161.13     20.70 o
 -10   2   5       10.54        8.12      3.32 o
  -9   2   5      174.06      166.80     17.65 o
  -8   2   5       23.83       48.44      6.21 o
  -7   2   5       53.90       43.97      3.57 o
  -6   2   5     1100.79     1223.68     87.53 o
  -5   2   5      139.09      145.65     13.80 o
  -4   2   5     2303.62     2434.20     29.64 o
  -3   2   5     4628.50     4431.93     68.47 o
  -2   2   5        2.61       11.33      2.45 o
  -1   2   5        5.02        4.68      2.33 o
   0   2   5     3808.60     3675.42    101.65 o
   1   2   5      249.80      306.72     30.74 o
   2   2   5       66.62       75.38     12.75 o
   3   2   5      271.70      235.32      4.84 o
   4   2   5       39.21       59.77     10.29 o
   5   2   5       16.41      105.67     34.07 o
   6   2   5       37.07       56.43     10.74 o
   7   2   5        5.51        7.69      4.15 o
   8   2   5       58.98       70.78      6.01 o
   9   2   5        0.09        0.40      4.57 o
 -13   3   5        1.24        1.67      4.37 o
 -12   3   5        4.26        7.72      4.49 o
 -11   3   5       24.18       18.96      7.22 o
 -10   3   5        0.84       12.59      3.54 o
  -9   3   5       52.61       56.39      5.78 o
  -8   3   5       44.60       56.05      2.83 o
  -7   3   5       59.57       65.67     11.65 o
  -6   3   5      206.69      186.16     24.67 o
  -5   3   5     2106.21     2400.74     50.29 o
  -4   3   5      199.89      136.45     10.53 o
  -3   3   5     5789.53     5913.15    129.11 o
  -2   3   5     3907.67     3618.53     27.80 o
  -1   3   5      540.38      540.85     21.74 o
   0   3   5      104.75      111.05     14.62 o
   1   3   5      254.68      294.56     16.15 o
   2   3   5      713.10      696.50     45.33 o
   3   3   5      174.80      199.41      4.23 o
   4   3   5      477.72      441.44      7.24 o
   5   3   5      654.85      603.33     40.37 o
   6   3   5       27.64       23.35      4.47 o
   7   3   5       93.06      104.59     20.70 o
   8   3   5        4.30        3.99      4.49 o
   9   3   5        2.06        0.40      4.60 o
 -13   4   5        0.88        0.00      4.35 o
 -12   4   5       40.53       29.66      5.14 o
 -11   4   5       48.35       87.05      7.88 o
 -10   4   5      379.63      335.55      8.03 o
  -9   4   5       74.37       79.47     14.40 o
  -8   4   5        7.17       10.13      2.44 o
  -7   4   5      314.52      328.84     21.98 o
  -6   4   5      203.82      199.20     15.22 o
  -5   4   5       69.01       74.30     10.40 o
  -4   4   5       12.81       34.25      1.52 o
  -3   4   5     3491.62     3280.54     75.77 o
  -2   4   5     1836.05     1608.74     18.93 o
  -1   4   5      631.77      810.73      6.49 o
   0   4   5     1013.39     1188.19     50.58 o
   1   4   5      490.46      420.15      6.32 o
   2   4   5       50.92       64.73      4.99 o
   3   4   5       22.39       55.51      7.97 o
   4   4   5        7.16        8.82      3.33 o
   5   4   5      143.83      148.03     16.14 o
   6   4   5       14.85       10.78      4.33 o
   7   4   5       25.47       22.53      4.68 o
   8   4   5       53.61       60.88      6.06 o
   9   4   5        0.59        0.00      4.84 o
 -13   5   5        0.02        0.00      4.55 o
 -12   5   5        6.41        9.89      4.55 o
 -11   5   5        0.64        4.37      3.85 o
 -10   5   5        1.76        4.42      3.38 o
  -9   5   5       19.47       20.44      3.10 o
  -8   5   5      136.11      154.12      4.79 o
  -7   5   5       40.23       32.99      2.13 o
  -6   5   5      873.29      824.80     37.33 o
  -5   5   5     2393.99     2647.96     25.80 o
  -4   5   5       26.96       38.82      3.69 o
  -3   5   5        2.58        4.42      1.60 o
  -2   5   5      610.57      629.30      5.35 o
  -1   5   5      131.88      110.72     10.27 o
   0   5   5     1183.78     1263.16     72.82 o
   1   5   5      837.66      854.07     19.88 o
   2   5   5        7.43        6.27      2.21 o
   3   5   5      371.31      352.04     21.29 o
   4   5   5       67.67       56.97      5.06 o
   5   5   5       24.81       35.18      7.52 o
   6   5   5       75.60       78.08      5.19 o
   7   5   5       12.97       14.69      8.56 o
   8   5   5       57.42       47.63      8.56 o
   9   5   5        7.21       11.21      5.36 o
 -13   6   5        4.90        0.99      4.79 o
 -12   6   5       11.76        3.48      4.06 o
 -11   6   5       64.28       75.72      5.08 o
 -10   6   5      218.80      198.32      5.43 o
  -9   6   5      120.40      110.90      4.94 o
  -8   6   5       28.68       35.52      5.92 o
  -7   6   5      105.42      107.35      9.77 o
  -6   6   5      151.89      153.97     23.50 o
  -5   6   5      811.94      852.84     50.59 o
  -4   6   5     3201.15     3196.16     53.42 o
  -3   6   5       31.96       41.35      4.76 o
  -2   6   5      125.16      188.50     19.29 o
  -1   6   5     1162.61     1298.21     38.62 o
   0   6   5      305.31      341.72      5.73 o
   1   6   5       65.50       57.32      7.37 o
   2   6   5      422.14      364.41      7.08 o
   3   6   5      184.64      222.33      5.14 o
   4   6   5      231.92      210.17      7.26 o
   5   6   5       31.47       47.79      4.39 o
   6   6   5        9.24       39.19     12.03 o
   7   6   5        4.52        7.49      4.29 o
   8   6   5       10.32       17.29      6.42 o
   9   6   5        2.19        4.75      4.57 o
 -13   7   5        0.47        1.94      4.69 o
 -12   7   5        5.52        3.84      4.10 o
 -11   7   5      224.20      150.09     12.93 o
 -10   7   5      204.49      183.59      6.82 o
  -9   7   5      277.81      221.05     10.12 o
  -8   7   5      587.93      550.45     12.03 o
  -7   7   5        7.30        6.66      3.46 o
  -6   7   5     1412.31     1413.32     17.65 o
  -5   7   5     4106.72     3829.45     40.29 o
  -4   7   5     1931.06     1929.89     23.70 o
  -3   7   5      171.38      192.35     20.52 o
  -2   7   5      130.08      120.83      2.22 o
  -1   7   5      394.66      499.41     36.52 o
   0   7   5        0.14       11.89      2.98 o
   1   7   5      128.98      117.02      6.92 o
   2   7   5        0.01        5.93      2.63 o
   3   7   5      189.08      190.45     16.84 o
   4   7   5      510.64      445.85     10.23 o
   5   7   5       73.87       97.88      7.06 o
   6   7   5       24.53       39.40      9.31 o
   7   7   5      177.33      176.20     16.66 o
   8   7   5       30.03       31.63      5.37 o
   9   7   5        2.58        3.87      4.54 o
 -13   8   5        1.46        5.03      4.89 o
 -12   8   5       15.71       32.51      4.81 o
 -11   8   5        9.88       30.32      6.58 o
 -10   8   5      262.36      263.52      6.80 o
  -9   8   5      122.40      136.99      4.96 o
  -8   8   5        9.31       23.10      6.12 o
  -7   8   5      169.94      165.61      5.08 o
  -6   8   5       25.61       28.47      2.97 o
  -5   8   5      185.15      206.78     11.95 o
  -4   8   5       26.22       24.24      4.12 o
  -3   8   5     2185.17     2133.96     61.85 o
  -2   8   5       14.82       28.03      3.46 o
  -1   8   5      187.32      172.54      3.85 o
   0   8   5       63.50       51.68      4.53 o
   1   8   5      175.92      146.63      3.62 o
   2   8   5      871.55      814.19     13.62 o
   3   8   5      447.09      338.12     19.40 o
   4   8   5       77.52       65.05      4.09 o
   5   8   5      662.70      659.07      7.94 o
   6   8   5       35.42       62.86      9.95 o
   7   8   5        3.55       10.43      4.58 o
   8   8   5        1.22        1.93      4.64 o
   9   8   5       13.59       15.86      4.90 o
 -13   9   5        3.71        6.65      5.18 o
 -12   9   5       78.94      118.09      5.80 o
 -11   9   5       92.87      101.08      5.51 o
 -10   9   5      107.52      143.14     21.51 o
  -9   9   5       60.53       69.55      7.91 o
  -8   9   5      107.95      107.17      7.79 o
  -7   9   5        0.00        0.40      2.52 o
  -6   9   5        3.12        8.86      2.49 o
  -5   9   5     2299.89     2136.17     27.62 o
  -4   9   5      226.46      190.65     11.07 o
  -3   9   5      872.97      856.49     28.58 o
  -2   9   5      615.86      634.85      7.23 o
  -1   9   5     1079.95     1085.29     69.74 o
   0   9   5        4.42        8.07      3.21 o
   1   9   5      781.65      725.90     12.67 o
   2   9   5       60.50       53.41      6.51 o
   3   9   5       64.19       61.65      3.65 o
   4   9   5      179.52      198.92     21.59 o
   5   9   5       30.50       47.85      4.29 o
   6   9   5      256.84      286.47     15.33 o
   7   9   5       98.27       99.66      6.08 o
   8   9   5       23.90       22.85      5.61 o
 -13  10   5       21.02       12.85      4.81 o
 -12  10   5      404.68      442.93     20.06 o
 -11  10   5       31.88       39.38      4.63 o
 -10  10   5       47.01       59.46      4.86 o
  -9  10   5      432.16      439.37     38.08 o
  -8  10   5       60.56       79.15      4.36 o
  -7  10   5      223.81      177.22     14.28 o
  -6  10   5      671.54      542.18      9.22 o
  -5  10   5     1089.46     1011.00     20.24 o
  -4  10   5        0.45        1.59      2.30 o
  -3  10   5      118.95      123.18     14.81 o
  -2  10   5      789.08      706.62      6.39 o
  -1  10   5        0.05        3.60      1.90 o
   0  10   5      276.10      276.49      8.38 o
   1  10   5      165.77      167.95      6.48 o
   2  10   5       14.51       25.01      4.33 o
   3  10   5      605.53      581.72     13.53 o
   4  10   5      125.58      125.09     10.03 o
   5  10   5       13.06       19.43      3.79 o
   6  10   5        7.64       20.93      5.06 o
   7  10   5       17.52       22.30      5.42 o
   8  10   5        0.07        3.54      4.30 o
 -12  11   5       39.47       79.10     13.08 o
 -11  11   5       23.34       27.48      4.65 o
 -10  11   5       18.04       17.76      4.07 o
  -9  11   5      122.46      131.22      8.92 o
  -8  11   5      220.11      250.56     11.85 o
  -7  11   5        6.31       12.94      5.08 o
  -6  11   5     1539.30     1482.80     23.45 o
  -5  11   5       49.29       48.09      4.77 o
  -4  11   5      299.41      292.10      8.37 o
  -3  11   5       94.75      118.37     10.06 o
  -2  11   5      263.83      298.79      5.62 o
  -1  11   5       13.23       21.64      6.94 o
   0  11   5        1.95        7.23      2.43 o
   1  11   5       30.39       35.09      4.46 o
   2  11   5        7.79        3.27      2.23 o
   3  11   5      206.67      214.91     31.96 o
   4  11   5      160.32      126.44      4.41 o
   5  11   5       36.82       40.95     11.64 o
   6  11   5       73.63       78.41      5.51 o
   7  11   5       33.57       43.92      7.34 o
   8  11   5        4.23        5.97      4.56 o
 -12  12   5        2.39        4.31      4.53 o
 -11  12   5       24.71       25.87      5.51 o
 -10  12   5       48.34       57.66      4.96 o
  -9  12   5       61.05       80.40      9.28 o
  -8  12   5       90.44       86.55      4.55 o
  -7  12   5      117.99      123.00      6.41 o
  -6  12   5        0.31        6.08      3.12 o
  -5  12   5        8.80        6.08      3.15 o
  -4  12   5       40.99       72.20     12.13 o
  -3  12   5        0.00        5.47      2.59 o
  -2  12   5      365.39      375.78     26.56 o
  -1  12   5      210.32      217.71     14.50 o
   0  12   5       46.62       66.06      4.29 o
   1  12   5      422.69      410.57      7.09 o
   2  12   5       97.55       80.27      4.68 o
   3  12   5        0.01        4.49      2.79 o
   4  12   5       43.65       66.34     12.52 o
   5  12   5       62.42       59.66      8.09 o
   6  12   5      107.01       96.63      6.15 o
   7  12   5        3.74        2.83      4.90 o
   8  12   5        0.92        0.44      5.11 o
 -12  13   5        4.33        7.35      4.65 o
 -11  13   5        0.41        2.96      4.19 o
 -10  13   5        1.74        1.66      3.83 o
  -9  13   5        1.56        2.52      3.53 o
  -8  13   5        6.66        3.99      3.46 o
  -7  13   5       63.00       55.93      3.97 o
  -6  13   5       19.17       14.38      3.96 o
  -5  13   5       10.47        9.33      2.74 o
  -4  13   5       29.61       27.81      4.70 o
  -3  13   5      323.28      291.48     12.00 o
  -2  13   5        4.02        1.98      2.81 o
  -1  13   5     1528.65     1684.80     10.93 o
   0  13   5      522.46      547.80      7.92 o
   1  13   5       43.39       71.41     11.37 o
   2  13   5       80.22       87.20      4.40 o
   3  13   5      294.79      328.71      6.22 o
   4  13   5      190.56      136.47     11.93 o
   5  13   5      246.74      235.71      7.07 o
   6  13   5        7.67        9.79      4.91 o
   7  13   5        4.24        2.58      5.00 o
   8  13   5        2.62        2.27      5.18 o
 -12  14   5       22.03       29.15      5.18 o
 -11  14   5        0.02        0.26      4.11 o
 -10  14   5        8.23       10.96      5.66 o
  -9  14   5       66.95       58.36      7.24 o
  -8  14   5        0.86        1.48      3.33 o
  -7  14   5        0.08        1.87      3.70 o
  -6  14   5        8.47       14.50      3.30 o
  -5  14   5        0.54        2.13      3.85 o
  -4  14   5      288.03      244.47      7.69 o
  -3  14   5       88.78       91.68      4.54 o
  -2  14   5       50.84       75.76     10.45 o
  -1  14   5        7.92        8.19      4.16 o
   0  14   5       14.65        8.93      3.57 o
   1  14   5      188.26      209.00      8.33 o
   2  14   5       52.88       72.52      5.61 o
   3  14   5      100.28       88.87      5.00 o
   4  14   5        4.41        9.41      4.67 o
   5  14   5        2.75        3.78      4.58 o
   6  14   5       13.52       13.47      4.58 o
   7  14   5        9.16        5.24      5.31 o
 -11  15   5        5.75        6.77      4.55 o
 -10  15   5        2.89        5.22      4.07 o
  -9  15   5       11.76        8.86      5.78 o
  -8  15   5       14.13       20.23      5.68 o
  -7  15   5        0.28        0.93      4.35 o
  -6  15   5      132.26      129.84      8.45 o
  -5  15   5        7.55       19.45      5.09 o
  -4  15   5       48.95       53.86      4.76 o
  -3  15   5      202.42      188.67      5.30 o
  -2  15   5      114.42      136.75     18.86 o
  -1  15   5       87.92       70.22      4.99 o
   0  15   5        0.25        1.37      3.50 o
   1  15   5       12.07        4.13      3.77 o
   2  15   5      316.05      309.01     10.04 o
   3  15   5      184.56      194.52      5.79 o
   4  15   5      312.55      314.06      8.67 o
   5  15   5      130.96      137.35      7.25 o
   6  15   5        2.79        6.09      4.67 o
   7  15   5       32.08       19.23      5.71 o
 -11  16   5        1.91        1.18      5.29 o
 -10  16   5        0.41        0.00      4.73 o
  -9  16   5       46.91       43.73      5.35 o
  -8  16   5       52.14       39.82      6.38 o
  -7  16   5       39.72       43.86      8.50 o
  -6  16   5        5.78        1.91      4.35 o
  -5  16   5       74.96       92.66     11.57 o
  -4  16   5      103.24      101.18      4.87 o
  -3  16   5      106.09      100.86      5.56 o
  -2  16   5        0.30       11.37      3.74 o
  -1  16   5       96.53       90.36      8.35 o
   0  16   5        6.71       16.21      4.14 o
   1  16   5        7.22        8.17      6.52 o
   2  16   5       19.91       19.55      8.65 o
   3  16   5        0.49        0.00      4.38 o
   4  16   5       27.69       39.91      5.55 o
   5  16   5       26.53       39.75      5.76 o
   6  16   5       91.46       95.02      6.08 o
   7  16   5        0.00        0.69      5.47 o
 -11  17   5        2.60        2.44      5.44 o
 -10  17   5        8.31        2.92      5.18 o
  -9  17   5        6.42        1.94      5.99 o
  -8  17   5       16.76       12.29      7.81 o
  -7  17   5        6.70        9.65      4.99 o
  -6  17   5        3.95        4.47      4.56 o
  -5  17   5       16.61       11.49      4.08 o
  -4  17   5       67.82       93.33      7.01 o
  -3  17   5        3.24        1.50      3.79 o
  -2  17   5       77.48       91.44      5.64 o
  -1  17   5      418.63      446.97     14.80 o
   0  17   5      282.34      276.38      9.54 o
   1  17   5      158.39      167.23      6.19 o
   2  17   5       40.94       60.92     11.98 o
   3  17   5        0.14        0.00      5.18 o
   4  17   5        3.28        1.37      4.45 o
   5  17   5       26.26       26.68      5.29 o
   6  17   5       19.23       32.59      6.06 o
 -10  18   5       11.76       11.15     10.09 o
  -9  18   5       41.89       49.86      7.37 o
  -8  18   5        2.38        0.83      5.12 o
  -7  18   5       79.46       80.59     14.75 o
  -6  18   5       25.90       28.00      5.23 o
  -5  18   5        0.83        4.43      4.74 o
  -4  18   5        7.97        5.72      3.54 o
  -3  18   5       56.65       58.57      8.38 o
  -2  18   5        7.16       21.41     10.23 o
  -1  18   5       53.38       48.79      4.85 o
   0  18   5      227.22      198.05      6.64 o
   1  18   5      181.23      202.31      8.67 o
   2  18   5       44.68       42.50      4.75 o
   3  18   5        0.67        1.11      4.92 o
   4  18   5        0.43        1.10      4.54 o
   5  18   5        2.57        0.69      4.81 o
   6  18   5       14.06       18.24      5.99 o
 -10  19   5        0.79        0.24      6.34 o
  -9  19   5        1.76        0.70      6.24 o
  -8  19   5       35.75       39.52      7.24 o
  -7  19   5       17.94       11.78      5.47 o
  -6  19   5        5.54       10.33      5.67 o
  -5  19   5      166.67      145.51      6.74 o
  -4  19   5      101.45      117.32      8.39 o
  -3  19   5      192.07      189.91      5.33 o
  -2  19   5       59.40       75.20      5.58 o
  -1  19   5        6.76        2.05      3.62 o
   0  19   5       62.80       64.29      4.90 o
   1  19   5       53.62       49.65      9.97 o
   2  19   5       16.24       11.42      5.55 o
   3  19   5       35.50       53.35      6.13 o
   4  19   5       34.15       41.06      6.07 o
   5  19   5        3.93        5.19      5.05 o
  -9  20   5        0.01        3.69      5.72 o
  -8  20   5       11.00        5.74      5.73 o
  -7  20   5        2.22        1.72      5.25 o
  -6  20   5       21.56       20.48      6.19 o
  -5  20   5      169.17      194.83     13.69 o
  -4  20   5       33.97       49.59      8.79 o
  -3  20   5      141.08      173.80     10.09 o
  -2  20   5        8.09        4.87      3.83 o
  -1  20   5        0.55        2.40      3.76 o
   0  20   5        0.02        0.91      4.20 o
   1  20   5        0.46        3.32      4.50 o
   2  20   5        0.18        2.13      4.94 o
   3  20   5        5.37        0.00      5.18 o
   4  20   5        0.00        0.09      5.45 o
   5  20   5        0.10        0.00      4.97 o
  -9  21   5        1.49        0.00      6.84 o
  -8  21   5        7.00        2.07      5.71 o
  -7  21   5        4.44        4.03      5.68 o
  -6  21   5       38.37       40.17      6.17 o
  -5  21   5      117.91      106.17      6.93 o
  -4  21   5        2.81       15.24      4.31 o
  -3  21   5       42.07       36.16      4.48 o
  -2  21   5       15.52        6.07      3.99 o
  -1  21   5        7.19        3.11      4.07 o
   0  21   5       26.09       13.33      4.32 o
   1  21   5       20.60       21.55      5.38 o
   2  21   5        2.23        2.18      5.30 o
   3  21   5        4.00        0.99      5.44 o
   4  21   5        7.36        1.85      5.62 o
  -8  22   5        5.60        4.31      7.00 o
  -7  22   5        0.15        0.00      6.82 o
  -6  22   5        7.33        1.36      6.60 o
  -5  22   5        0.01        3.16      5.35 o
  -4  22   5       10.81       13.85      4.91 o
  -3  22   5        2.13        5.14      4.29 o
  -2  22   5       11.98        4.59      4.33 o
  -1  22   5       13.86       10.85      4.64 o
   0  22   5       30.83       34.50      4.90 o
   1  22   5       22.37       32.05      5.41 o
   2  22   5        1.22        0.00      5.19 o
   3  22   5        0.51        0.00      5.32 o
   4  22   5        4.42        7.43      6.60 o
  -7  23   5        7.64        3.53      7.18 o
  -6  23   5        4.27        3.09      5.74 o
  -5  23   5       26.91       36.31      6.03 o
  -4  23   5        0.09        6.68      5.44 o
  -3  23   5        1.58        1.20      4.71 o
  -2  23   5       23.65       21.20      5.31 o
  -1  23   5       43.99       44.91      5.93 o
   0  23   5       21.07       27.28      5.58 o
   1  23   5       22.14       27.12      9.10 o
   2  23   5        1.94        4.48      6.58 o
   3  23   5        0.35        0.00      5.70 o
  -6  24   5        1.80        0.00      7.18 o
  -5  24   5       68.48       81.44     12.20 o
  -4  24   5       26.81       30.70      8.69 o
  -3  24   5       12.65       10.32      5.12 o
  -2  24   5        0.44        2.00      5.01 o
  -1  24   5        7.98       11.34      5.31 o
   0  24   5        0.12        3.72      5.15 o
   1  24   5       31.12       30.96      6.18 o
   2  24   5        2.35        0.00      6.70 o
  -5  25   5        2.04        2.81      7.24 o
  -4  25   5        0.11        0.00      7.28 o
  -3  25   5        4.19        2.69      6.85 o
  -2  25   5       13.82       13.72      5.45 o
  -1  25   5       25.22       26.89      5.73 o
   0  25   5        1.66        1.79      5.28 o
   1  25   5        0.03        3.32      5.69 o
 -14   0   6        9.09       30.67      8.37 o
 -13   0   6       66.65       70.96      8.27 o
 -12   0   6      132.37      109.27      9.35 o
 -11   0   6      269.20      229.77     25.64 o
 -10   0   6       35.60       31.47      5.11 o
  -9   0   6      259.29      272.14     15.94 o
  -8   0   6       74.36       77.98      5.61 o
  -7   0   6      638.88      563.94     15.25 o
  -6   0   6      866.89      788.13     36.55 o
  -5   0   6     5332.37     4539.57     54.94 o
  -4   0   6     1858.16     1783.39     44.89 o
  -3   0   6      679.28      649.89     10.23 o
  -2   0   6     1151.59     1389.41     20.74 o
  -1   0   6     5563.20     5371.87     38.00 o
   0   0   6      252.18      192.50      4.97 o
   1   0   6      206.32      190.91      4.48 o
   2   0   6      990.28      956.61      8.05 o
   3   0   6      273.45      262.28      6.74 o
   4   0   6      716.26      690.93     11.73 o
   5   0   6      426.56      445.75     10.19 o
   6   0   6       97.97       88.56      7.65 o
   7   0   6      136.56      112.87      8.77 o
   8   0   6       10.51       14.74      6.94 o
 -14   1   6       54.08       56.24      6.50 o
 -13   1   6        0.16        2.40      4.38 o
 -12   1   6      101.87       95.91      6.02 o
 -11   1   6        7.63       15.59      8.26 o
 -10   1   6      154.21      163.61     16.28 o
  -9   1   6       23.32       40.80      3.63 o
  -8   1   6       18.58       32.25      5.73 o
  -7   1   6      135.43      115.45      5.70 o
  -6   1   6     1022.52     1053.18     33.57 o
  -5   1   6      292.19      259.01     14.73 o
  -4   1   6       20.92       23.15      2.80 o
  -3   1   6      564.61      732.57     15.30 o
  -2   1   6       21.65       18.97      3.79 o
  -1   1   6     1030.53     1089.39     24.05 o
   0   1   6      711.24      739.56      3.74 o
   1   1   6      212.22      184.04      7.61 o
   2   1   6       29.67       58.32      7.14 o
   3   1   6       24.56       25.81      3.60 o
   4   1   6      229.62      256.89     21.69 o
   5   1   6      145.11      114.64      5.39 o
   6   1   6        2.60        2.62      4.15 o
   7   1   6       19.52       16.00      4.87 o
   8   1   6        1.25        2.31      4.67 o
 -14   2   6        0.01        4.57      5.12 o
 -13   2   6       20.26       16.91      5.20 o
 -12   2   6      252.54      250.25      6.85 o
 -11   2   6      502.74      496.07     19.75 o
 -10   2   6      501.05      525.20     40.14 o
  -9   2   6       16.58       22.62      5.82 o
  -8   2   6      295.29      265.79     12.39 o
  -7   2   6      367.44      285.67      6.15 o
  -6   2   6       53.40       58.64     11.64 o
  -5   2   6        0.26        2.99      2.06 o
  -4   2   6     1249.65     1149.42     32.87 o
  -3   2   6     1407.57     1234.10     14.00 o
  -2   2   6      458.42      465.20      9.05 o
  -1   2   6       62.72       59.65      6.14 o
   0   2   6      106.77      129.18      5.06 o
   1   2   6       42.65       46.92      2.32 o
   2   2   6      280.23      237.58     22.50 o
   3   2   6        0.58        5.50      2.84 o
   4   2   6       18.03       87.20     16.31 o
   5   2   6       11.64       22.09      6.01 o
   6   2   6       16.16       29.36      7.58 o
   7   2   6        8.75        2.92      4.29 o
   8   2   6       24.82        9.91      4.78 o
 -14   3   6        5.27        0.40      4.80 o
 -13   3   6       10.19       12.58      4.99 o
 -12   3   6      103.75      111.27      8.00 o
 -11   3   6      163.59      204.24     14.45 o
 -10   3   6       12.61       15.34      3.62 o
  -9   3   6      156.34      112.70      5.70 o
  -8   3   6        4.44        4.52      2.11 o
  -7   3   6       52.72       95.58     12.01 o
  -6   3   6       91.04       92.45      3.75 o
  -5   3   6        1.88        7.07      2.26 o
  -4   3   6       53.16       61.85      7.79 o
  -3   3   6      850.67      953.61     50.59 o
  -2   3   6       15.73       17.07      4.72 o
  -1   3   6       47.43       44.85      5.89 o
   0   3   6      120.41       98.38      5.43 o
   1   3   6        7.01        8.23      2.21 o
   2   3   6      227.24      263.62     13.26 o
   3   3   6      755.43      701.92     36.83 o
   4   3   6      425.85      399.13     11.05 o
   5   3   6       11.39        9.30      3.83 o
   6   3   6      305.16      269.48     12.26 o
   7   3   6        2.69        4.33      4.43 o
   8   3   6        0.58        1.69      4.64 o
 -14   4   6        0.45        1.09      4.89 o
 -13   4   6       48.04       66.70      5.88 o
 -12   4   6        2.37        3.37      4.63 o
 -11   4   6      299.96      263.05     15.08 o
 -10   4   6       78.66       52.48      4.36 o
  -9   4   6        3.80        6.93      2.43 o
  -8   4   6        0.00        0.40      1.99 o
  -7   4   6       21.56       36.86      7.79 o
  -6   4   6      196.65      127.62      3.23 o
  -5   4   6      780.65      722.36     10.61 o
  -4   4   6       60.57      107.59      6.13 o
  -3   4   6      251.93      291.71      2.87 o
  -2   4   6     1758.74     1784.90     72.09 o
  -1   4   6      246.88      297.91     23.98 o
   0   4   6      856.13      841.91     15.46 o
   1   4   6      255.23      233.51     10.20 o
   2   4   6      510.92      492.72     12.83 o
   3   4   6        8.69       25.20      2.95 o
   4   4   6       38.18       61.32      9.66 o
   5   4   6        4.82       10.65      4.11 o
   6   4   6        3.20        9.89      4.43 o
   7   4   6      105.51       91.46      5.90 o
   8   4   6        2.83        4.59      4.78 o
 -13   5   6        4.62       11.74      5.76 o
 -12   5   6      116.88      124.00      7.92 o
 -11   5   6      202.47      242.61     18.09 o
 -10   5   6       60.54       83.83      6.10 o
  -9   5   6       46.09       43.81      7.51 o
  -8   5   6       64.91       49.09      6.54 o
  -7   5   6        7.02       11.15      2.29 o
  -6   5   6      467.32      460.24     10.18 o
  -5   5   6      339.58      363.51     10.58 o
  -4   5   6      122.52      136.00      4.45 o
  -3   5   6       68.34      106.30      2.14 o
  -2   5   6      126.60      177.35      3.09 o
  -1   5   6      106.30       71.93      2.46 o
   0   5   6       75.42       86.68      2.83 o
   1   5   6        5.43       25.62      4.02 o
   2   5   6      242.98      270.14      7.85 o
   3   5   6       15.91       20.23      5.94 o
   4   5   6       41.10       46.78      9.65 o
   5   5   6      122.86      137.37     22.67 o
   6   5   6       18.81       18.53      4.58 o
   7   5   6        6.97       15.94      4.75 o
   8   5   6       30.89       45.57      5.95 o
 -13   6   6        0.01        7.73      4.99 o
 -12   6   6       15.28       23.22      4.59 o
 -11   6   6      490.00      498.68     19.97 o
 -10   6   6      144.25      138.35     17.16 o
  -9   6   6       72.47       68.83      4.22 o
  -8   6   6        5.18        6.07      2.36 o
  -7   6   6      147.70      178.82      9.59 o
  -6   6   6      619.63      693.91     10.25 o
  -5   6   6      483.58      429.30      8.38 o
  -4   6   6      937.45      997.06     14.52 o
  -3   6   6      635.70      669.87     26.34 o
  -2   6   6       33.64       62.34      4.83 o
  -1   6   6      397.16      354.83      3.82 o
   0   6   6        0.56        0.96      1.65 o
   1   6   6        0.36        0.67      1.60 o
   2   6   6      550.69      484.34     51.07 o
   3   6   6       24.35       14.85      3.29 o
   4   6   6        6.85        3.10      3.16 o
   5   6   6      133.91      145.99     13.56 o
   6   6   6        1.30        4.10      4.28 o
   7   6   6        1.61        1.23      4.50 o
   8   6   6       19.18       27.17     10.16 o
 -13   7   6       90.59      133.33      6.45 o
 -12   7   6       18.41       14.62      4.32 o
 -11   7   6       98.52      175.17      7.30 o
 -10   7   6       36.78       64.34      7.03 o
  -9   7   6        1.95        1.97      3.04 o
  -8   7   6      103.16       96.90      5.23 o
  -7   7   6      142.33      130.68      4.76 o
  -6   7   6      533.18      503.02     18.45 o
  -5   7   6      695.05      667.99     36.70 o
  -4   7   6      326.40      356.57     23.90 o
  -3   7   6      359.62      402.28      4.81 o
  -2   7   6       12.62       15.14      3.33 o
  -1   7   6       10.10       24.25      3.67 o
   0   7   6       36.00       46.36      4.42 o
   1   7   6      344.04      275.54     16.34 o
   2   7   6       80.30       70.28     11.34 o
   3   7   6       35.67       42.50     10.03 o
   4   7   6      170.71      174.14      6.87 o
   5   7   6      101.80      136.56      5.16 o
   6   7   6       92.48      103.34      7.46 o
   7   7   6        2.29        5.73      4.55 o
   8   7   6       23.97       34.54      5.79 o
 -13   8   6      109.70      114.31      6.59 o
 -12   8   6        5.86        4.99      4.10 o
 -11   8   6      660.86      634.01     15.72 o
 -10   8   6      183.85      159.38     15.96 o
  -9   8   6       34.74       62.08     10.30 o
  -8   8   6      330.05      309.06     16.92 o
  -7   8   6       27.55       31.17      6.22 o
  -6   8   6      217.14      232.25      4.19 o
  -5   8   6     1344.31     1267.99     26.30 o
  -4   8   6       40.96       46.08      2.69 o
  -3   8   6      570.46      550.92     28.13 o
  -2   8   6        1.78        1.47      1.45 o
  -1   8   6      304.13      273.23     31.21 o
   0   8   6      162.87      162.49     17.45 o
   1   8   6        0.23        1.16      2.14 o
   2   8   6      301.74      288.20     24.74 o
   3   8   6       16.90       19.21      2.96 o
   4   8   6      212.58      175.79      5.15 o
   5   8   6       39.41       24.06      4.02 o
   6   8   6       14.93        8.30      4.44 o
   7   8   6       11.16       14.69      5.96 o
   8   8   6       10.47       14.09      5.38 o
 -13   9   6        7.73       15.40      5.03 o
 -12   9   6       52.08       32.86      5.01 o
 -11   9   6      169.39      205.71     15.49 o
 -10   9   6        0.19        1.66      3.51 o
  -9   9   6      398.63      352.90      6.27 o
  -8   9   6        5.96       19.12      7.20 o
  -7   9   6        4.57       16.26      3.60 o
  -6   9   6       60.47       85.40      5.85 o
  -5   9   6       58.61       96.38      8.63 o
  -4   9   6      124.81      120.58     14.46 o
  -3   9   6        0.07        5.55      1.99 o
  -2   9   6      396.63      379.73      8.39 o
  -1   9   6      258.34      237.25      6.62 o
   0   9   6      465.52      441.68      4.88 o
   1   9   6      141.59      139.60      3.96 o
   2   9   6       91.94       82.23      3.51 o
   3   9   6      111.72       90.06      8.18 o
   4   9   6       85.18      114.40      4.26 o
   5   9   6        1.13        1.54      3.62 o
   6   9   6        0.26        3.79      4.30 o
   7   9   6       37.00       33.82      5.43 o
   8   9   6        3.18        6.11      5.21 o
 -13  10   6       15.48       40.34     10.12 o
 -12  10   6       43.40       56.42      5.51 o
 -11  10   6       48.92       70.18      5.03 o
 -10  10   6       31.92       29.79      4.58 o
  -9  10   6        0.02        3.53      3.36 o
  -8  10   6       71.64       76.80      7.35 o
  -7  10   6       82.93       68.83      5.10 o
  -6  10   6       66.95       76.70      9.27 o
  -5  10   6      923.30      937.74     21.50 o
  -4  10   6     1119.82     1154.54     17.56 o
  -3  10   6        9.28       14.96      2.13 o
  -2  10   6        0.09        0.21      1.86 o
  -1  10   6       16.29       25.23      8.01 o
   0  10   6      490.21      485.17      8.94 o
   1  10   6       59.92       70.10      3.33 o
   2  10   6        4.85        7.98      2.52 o
   3  10   6       78.56       92.85      5.02 o
   4  10   6        0.34        4.98      1.73 o
   5  10   6        0.03        0.35      3.55 o
   6  10   6       25.02       18.91      8.96 o
   7  10   6       60.36       63.02      7.49 o
 -13  11   6       31.13       55.09      5.88 o
 -12  11   6       61.65       75.71      5.80 o
 -11  11   6        1.67        5.48      3.96 o
 -10  11   6       19.38       21.09      4.01 o
  -9  11   6       95.92       94.72      4.60 o
  -8  11   6      218.99      218.86     20.96 o
  -7  11   6      667.14      587.02     17.67 o
  -6  11   6     1439.48     1296.23     34.05 o
  -5  11   6       62.85       79.03      6.00 o
  -4  11   6       18.33       42.18     10.36 o
  -3  11   6        1.57        2.21      2.07 o
  -2  11   6        1.77        0.97      2.04 o
  -1  11   6      151.25      183.92     31.41 o
   0  11   6      145.24      151.76     16.12 o
   1  11   6      149.26      146.70      5.59 o
   2  11   6       95.79       93.07      4.61 o
   3  11   6      200.71      173.82     12.81 o
   4  11   6       81.59       60.62      4.33 o
   5  11   6        0.13        0.34      2.58 o
   6  11   6       11.12        4.46      5.29 o
   7  11   6       23.82       37.29      6.77 o
 -12  12   6        1.03        3.53      4.58 o
 -11  12   6       14.35       17.41      4.33 o
 -10  12   6       25.59       47.61     11.53 o
  -9  12   6        2.05       14.40      3.76 o
  -8  12   6      272.30      245.80     27.14 o
  -7  12   6      452.63      400.22     16.02 o
  -6  12   6      102.23      105.35      4.35 o
  -5  12   6       50.95       58.18      4.24 o
  -4  12   6       45.42       36.59      4.53 o
  -3  12   6      268.94      257.31      5.13 o
  -2  12   6       30.94       41.34      9.38 o
  -1  12   6      739.26      791.14     14.57 o
   0  12   6        0.98        6.95      3.28 o
   1  12   6       50.58       67.96      4.79 o
   2  12   6      104.41      133.63      8.23 o
   3  12   6        1.78       11.15      3.23 o
   4  12   6       20.33       26.25      4.97 o
   5  12   6       22.93       20.13      4.92 o
   6  12   6        3.67       10.08      5.13 o
   7  12   6        0.47        3.74      5.82 o
 -12  13   6       14.88       17.50      6.10 o
 -11  13   6        0.24        3.45      4.13 o
 -10  13   6        7.27        6.80      3.85 o
  -9  13   6       32.29       47.42      8.19 o
  -8  13   6      111.65      127.89      5.90 o
  -7  13   6       48.46       67.18      8.76 o
  -6  13   6        2.26        3.44      3.11 o
  -5  13   6        1.58        1.16      3.69 o
  -4  13   6       93.52       82.94      4.42 o
  -3  13   6        0.17        0.19      3.64 o
  -2  13   6     1339.59     1271.95     84.32 o
  -1  13   6      601.33      555.37     16.14 o
   0  13   6      213.48      217.88      8.62 o
   1  13   6        0.52        1.54      3.61 o
   2  13   6       63.10       81.13      4.55 o
   3  13   6       12.78       13.41      3.79 o
   4  13   6        6.08        1.95      4.34 o
   5  13   6       11.53       19.44      5.13 o
   6  13   6        5.84        4.75      4.95 o
   7  13   6       12.25        7.70      6.12 o
 -12  14   6        0.59        5.36      4.43 o
 -11  14   6        7.86        6.99      4.42 o
 -10  14   6        0.79        2.17      3.84 o
  -9  14   6        3.40        0.40      4.10 o
  -8  14   6        8.78       11.10      7.24 o
  -7  14   6      395.91      412.04      8.36 o
  -6  14   6      227.64      213.27     10.29 o
  -5  14   6      104.48      100.30      5.42 o
  -4  14   6        4.64        9.04      3.75 o
  -3  14   6      129.34      100.74      9.80 o
  -2  14   6       98.69       99.32     14.47 o
  -1  14   6       70.17      109.74     13.19 o
   0  14   6      316.15      336.60     19.02 o
   1  14   6        9.39        7.22      4.04 o
   2  14   6       93.75      104.08      6.48 o
   3  14   6       58.56       56.60      5.54 o
   4  14   6       46.07       43.58      5.46 o
   5  14   6       33.60       16.11      5.08 o
   6  14   6        2.35        1.17      4.94 o
 -11  15   6        0.02        0.00      4.76 o
 -10  15   6        0.01        0.00      4.55 o
  -9  15   6       33.30       30.94      6.59 o
  -8  15   6       34.55       50.36     10.06 o
  -7  15   6      367.35      440.00     13.59 o
  -6  15   6       16.24       15.64      7.34 o
  -5  15   6      154.49      136.39     13.42 o
  -4  15   6       10.27        1.49      3.57 o
  -3  15   6       32.80       40.04      4.04 o
  -2  15   6       71.84       73.16      9.23 o
  -1  15   6      109.09      138.92     18.16 o
   0  15   6       13.99       19.14      4.16 o
   1  15   6        2.09        1.86      3.74 o
   2  15   6        4.94        5.89      4.21 o
   3  15   6       39.42       29.32      6.88 o
   4  15   6       17.33       19.10      5.08 o
   5  15   6        2.49        0.88      5.62 o
   6  15   6        6.99        5.99      4.82 o
 -11  16   6        0.50        0.00      6.01 o
 -10  16   6        9.64        1.53      4.91 o
  -9  16   6       86.33       94.27      8.57 o
  -8  16   6       16.10       11.67      7.11 o
  -7  16   6      339.98      345.03     27.12 o
  -6  16   6       84.63       65.26     13.59 o
  -5  16   6       40.83       54.08      5.69 o
  -4  16   6       55.16       59.48      6.67 o
  -3  16   6       15.31       13.67      3.84 o
  -2  16   6       27.83       26.62      4.63 o
  -1  16   6      260.34      299.33     16.30 o
   0  16   6       62.44       81.31      9.26 o
   1  16   6        7.60        1.20      4.04 o
   2  16   6      107.36      122.59      5.92 o
   3  16   6        2.37        0.40      5.18 o
   4  16   6       53.73       56.96      5.89 o
   5  16   6        6.63        5.28      5.24 o
   6  16   6        4.56       17.89      5.99 o
 -11  17   6        2.37        0.84      6.53 o
 -10  17   6        0.38        0.00      5.95 o
  -9  17   6       60.78       86.82      6.93 o
  -8  17   6       25.26       29.54      5.84 o
  -7  17   6       29.28       31.60      9.31 o
  -6  17   6       13.89       30.99      5.78 o
  -5  17   6      200.28      160.71      6.66 o
  -4  17   6       52.18       39.87      4.63 o
  -3  17   6      191.43      166.95     20.85 o
  -2  17   6      262.20      237.80     19.37 o
  -1  17   6      363.22      383.77     15.75 o
   0  17   6      150.38      132.02      6.82 o
   1  17   6       19.84       14.66      4.42 o
   2  17   6        0.00        0.78      4.18 o
   3  17   6       29.85       27.50      6.35 o
   4  17   6        0.79        0.76      4.83 o
   5  17   6        2.31        2.56      4.98 o
 -10  18   6        2.33        0.00      6.28 o
  -9  18   6        4.02        4.19      5.62 o
  -8  18   6       10.24        5.97      5.48 o
  -7  18   6        6.26        1.30      5.19 o
  -6  18   6       14.90        8.54      5.30 o
  -5  18   6       99.41       98.91     13.83 o
  -4  18   6       44.38       37.16      4.47 o
  -3  18   6      152.98      156.73      5.59 o
  -2  18   6        0.28        3.29      4.10 o
  -1  18   6       39.03       49.02      4.61 o
   0  18   6      140.27      157.65     10.75 o
   1  18   6        2.22        0.00      4.21 o
   2  18   6        0.02        2.08      4.56 o
   3  18   6        4.42        2.96      5.90 o
   4  18   6        0.38        1.20      5.42 o
   5  18   6        7.03        0.52      5.14 o
 -10  19   6        5.49        1.77      6.04 o
  -9  19   6        6.67        0.00      5.63 o
  -8  19   6        5.31        4.94      5.66 o
  -7  19   6        4.93        3.06      5.28 o
  -6  19   6        0.19        1.91      5.14 o
  -5  19   6       15.53       17.16      5.29 o
  -4  19   6        2.43       11.83      4.74 o
  -3  19   6        0.67        8.74      4.17 o
  -2  19   6       33.17       27.82      4.44 o
  -1  19   6        1.99        0.62      3.99 o
   0  19   6       26.11       23.53      5.12 o
   1  19   6       11.45       13.27      5.09 o
   2  19   6       48.28       46.45      6.65 o
   3  19   6       33.24       42.17      7.14 o
   4  19   6       23.26       29.67      6.18 o
  -9  20   6        0.31        1.26      5.86 o
  -8  20   6        1.67        4.57      5.68 o
  -7  20   6        0.88        4.05      5.57 o
  -6  20   6       20.07       17.09      6.25 o
  -5  20   6       87.22       94.13     10.87 o
  -4  20   6       83.42       71.28      5.56 o
  -3  20   6       13.76       10.29      5.29 o
  -2  20   6        7.99        0.72      5.14 o
  -1  20   6        0.07        0.55      4.98 o
   0  20   6       12.31        8.19      6.15 o
   1  20   6        4.21        2.18      4.45 o
   2  20   6        5.28        8.27      6.92 o
   3  20   6        4.08        0.27      6.91 o
   4  20   6        3.25        9.64      9.36 o
  -9  21   6        0.18        2.04      5.92 o
  -8  21   6        1.61        0.00      5.77 o
  -7  21   6       16.28        3.19      5.77 o
  -6  21   6        0.61        2.50      5.72 o
  -5  21   6       14.44       34.96      6.08 o
  -4  21   6       18.30       23.03      5.21 o
  -3  21   6        0.04        0.00      4.59 o
  -2  21   6        0.05        0.22      4.80 o
  -1  21   6       26.46       23.62      5.38 o
   0  21   6        5.64       13.14      5.35 o
   1  21   6        3.89        2.97      5.68 o
   2  21   6        0.21        0.00      6.89 o
   3  21   6        0.12        0.40      7.08 o
  -8  22   6        5.78        1.87      7.31 o
  -7  22   6        0.52        0.70      5.77 o
  -6  22   6        1.15        2.17      5.96 o
  -5  22   6       35.20       47.13     10.35 o
  -4  22   6        0.00        0.67      4.90 o
  -3  22   6        1.56        5.98      5.10 o
  -2  22   6       13.94        9.32      5.32 o
  -1  22   6       16.02       16.64      5.40 o
   0  22   6        0.07        7.97      5.32 o
   1  22   6        1.90        5.80      7.20 o
   2  22   6        2.51        0.00      7.12 o
  -7  23   6        0.12        0.00      7.18 o
  -6  23   6       50.75       66.31     10.15 o
  -5  23   6        2.47        3.62      7.05 o
  -4  23   6        1.40        0.40      6.44 o
  -3  23   6       11.12        4.57      5.34 o
  -2  23   6        0.37        0.53      5.16 o
  -1  23   6       26.93       23.43      5.66 o
   0  23   6        3.22        0.89      5.17 o
   1  23   6        5.60        4.56      7.41 o
   2  23   6        0.15        0.00      7.38 o
  -6  24   6       15.17       12.34      7.71 o
  -5  24   6       27.83       21.67      9.17 o
  -4  24   6       23.81       18.79      7.64 o
  -3  24   6        3.75        2.96      6.06 o
  -2  24   6       12.67        7.57      6.30 o
  -1  24   6        1.36        0.09      6.01 o
   0  24   6        0.09        3.11      6.05 o
  -4  25   6        4.83        1.85      7.28 o
  -3  25   6        0.03        0.91      6.15 o
  -2  25   6       22.95       21.81      6.91 o
 -14   0   7       62.90       79.47      9.05 o
 -13   0   7       33.86       56.79     10.42 o
 -12   0   7        1.52        3.21      5.77 o
 -11   0   7       56.03       52.93     11.62 o
 -10   0   7      290.85      277.54      7.97 o
  -9   0   7      186.14      213.35     19.31 o
  -8   0   7      756.74      840.33     11.83 o
  -7   0   7     1246.37     1189.73     27.45 o
  -6   0   7       19.50       23.67      2.90 o
  -5   0   7        6.46       16.45      2.90 o
  -4   0   7       98.65      144.27      5.22 o
  -3   0   7       31.97       26.26      4.62 o
  -2   0   7      412.66      438.40     17.27 o
  -1   0   7     2199.89     2131.04     17.12 o
   0   0   7      432.36      370.93      6.87 o
   1   0   7        0.48        9.01      2.66 o
   2   0   7      762.92      748.76      9.33 o
   3   0   7      125.04       86.95     10.29 o
   4   0   7       99.68      123.89      7.63 o
   5   0   7       59.82       44.19      6.55 o
   6   0   7       15.00       14.04      9.62 o
   7   0   7        3.33        5.95      7.02 o
 -14   1   7        6.87       11.79      5.27 o
 -13   1   7        3.91       10.08      5.07 o
 -12   1   7       31.62       30.84      9.60 o
 -11   1   7       16.30       13.86      4.15 o
 -10   1   7      192.35      198.67      6.49 o
  -9   1   7      542.37      524.73      8.45 o
  -8   1   7      899.07      922.40     20.34 o
  -7   1   7       27.91       26.86      2.67 o
  -6   1   7      353.87      320.01      3.90 o
  -5   1   7      242.48      275.93      7.63 o
  -4   1   7       22.66       28.28      2.73 o
  -3   1   7      497.12      437.10      8.25 o
  -2   1   7     2082.86     2186.71     27.27 o
  -1   1   7       49.57       54.72      7.59 o
   0   1   7      174.62      185.67      6.72 o
   1   1   7       76.00       76.12      5.71 o
   2   1   7       57.92       50.19      4.70 o
   3   1   7       14.51       25.24      3.93 o
   4   1   7      362.53      327.32     10.47 o
   5   1   7        3.93        3.72      3.95 o
   6   1   7        0.54        1.82      4.05 o
   7   1   7        1.28        0.40      4.54 o
 -14   2   7        5.82       11.08      6.71 o
 -13   2   7        0.35        0.40      4.45 o
 -12   2   7       95.92      108.29      6.45 o
 -11   2   7      280.65      254.09      8.70 o
 -10   2   7      189.98      185.71      9.20 o
  -9   2   7      183.38      171.55      6.51 o
  -8   2   7       61.04       63.76      3.67 o
  -7   2   7       34.02       45.51      5.23 o
  -6   2   7       28.71       24.49      1.61 o
  -5   2   7       14.29       10.32      2.21 o
  -4   2   7      367.85      337.52     26.30 o
  -3   2   7     1556.39     1638.38     40.85 o
  -2   2   7       42.12       47.07      5.26 o
  -1   2   7        4.88        3.49      1.60 o
   0   2   7       82.16       90.34      3.27 o
   1   2   7        2.17        2.23      1.74 o
   2   2   7       37.29       30.26      3.25 o
   3   2   7      302.84      298.44     31.01 o
   4   2   7        0.11        1.34      3.60 o
   5   2   7       30.41       38.92      4.86 o
   6   2   7       20.59       30.13      8.73 o
   7   2   7        3.87        0.40      4.43 o
 -14   3   7        7.96       16.05      5.28 o
 -13   3   7       18.39        9.83      4.98 o
 -12   3   7       16.17       21.82      5.16 o
 -11   3   7       94.40      119.77     10.01 o
 -10   3   7        6.41       33.19      4.56 o
  -9   3   7       79.76       59.96      4.33 o
  -8   3   7      252.96      214.31     15.17 o
  -7   3   7      211.42      201.44      4.60 o
  -6   3   7        1.40        6.02      1.60 o
  -5   3   7        7.99       26.80      4.37 o
  -4   3   7      432.84      354.39     14.87 o
  -3   3   7     1970.55     1634.19     45.84 o
  -2   3   7      881.16      836.24     40.91 o
  -1   3   7       36.12       36.62      5.41 o
   0   3   7       74.56       73.11      2.79 o
   1   3   7       16.68       12.26      1.68 o
   2   3   7      138.34      126.26      3.65 o
   3   3   7       95.19      129.28      9.91 o
   4   3   7        3.98        1.47      3.37 o
   5   3   7       54.63       48.65      4.93 o
   6   3   7      172.28      172.23      7.36 o
   7   3   7       14.19       11.80      6.94 o
 -14   4   7        0.00        3.24      5.02 o
 -13   4   7       90.43       85.43      8.58 o
 -12   4   7       49.36       47.43      5.55 o
 -11   4   7      160.92      145.56      8.12 o
 -10   4   7      430.54      398.54     12.27 o
  -9   4   7       60.89       51.67      3.76 o
  -8   4   7      385.51      334.37      4.74 o
  -7   4   7        1.09        2.09      2.14 o
  -6   4   7      251.57      229.25      4.48 o
  -5   4   7       53.64       72.30      7.07 o
  -4   4   7      125.45      116.86      3.27 o
  -3   4   7       42.82       57.40      6.25 o
  -2   4   7       35.49       45.31      4.13 o
  -1   4   7     1029.16     1076.68      8.54 o
   0   4   7      395.90      351.15      4.03 o
   1   4   7        0.01        1.96      1.83 o
   2   4   7      118.75      111.82      3.62 o
   3   4   7       94.27      124.11     10.33 o
   4   4   7        9.83        3.48      3.50 o
   5   4   7       30.97       29.23      4.62 o
   6   4   7       14.99       13.25      4.77 o
   7   4   7       12.82        9.95      4.95 o
 -13   5   7        4.05       10.81      5.90 o
 -12   5   7       32.24       35.95      5.88 o
 -11   5   7       95.04       75.87      6.06 o
 -10   5   7        6.98       15.23      3.49 o
  -9   5   7        0.19        0.67      2.47 o
  -8   5   7       99.58       77.84      3.58 o
  -7   5   7      726.58      618.33     12.96 o
  -6   5   7      400.46      406.54      6.41 o
  -5   5   7        8.78       12.67      3.54 o
  -4   5   7       49.93       52.22      4.54 o
  -3   5   7      770.54      748.19     30.32 o
  -2   5   7      194.90      216.49      6.76 o
  -1   5   7       43.20       49.52      5.04 o
   0   5   7      104.64      105.34      3.24 o
   1   5   7       81.76       88.03      3.99 o
   2   5   7       66.34       66.01      4.76 o
   3   5   7      322.74      281.48     10.69 o
   4   5   7        3.33        0.32      3.63 o
   5   5   7        0.00        2.65      3.95 o
   6   5   7        1.30        1.78      4.49 o
   7   5   7        0.06        3.05      4.94 o
 -13   6   7        1.17        9.59      5.10 o
 -12   6   7       48.18       55.39      5.72 o
 -11   6   7       13.81       24.99      4.37 o
 -10   6   7       22.42       21.81      3.94 o
  -9   6   7        7.38        2.27      2.86 o
  -8   6   7       16.60       31.15      5.23 o
  -7   6   7      379.54      323.39      6.97 o
  -6   6   7        0.17        1.93      1.68 o
  -5   6   7       19.15       47.45      2.71 o
  -4   6   7      289.70      233.00      5.04 o
  -3   6   7        0.04        1.78      1.97 o
  -2   6   7       79.52       79.49      8.55 o
  -1   6   7      164.25      138.79      8.54 o
   0   6   7        0.11        3.13      1.99 o
   1   6   7      819.70      700.69      7.77 o
   2   6   7      123.25      129.30      7.89 o
   3   6   7       18.63       33.79      4.39 o
   4   6   7       25.22       30.16      6.98 o
   5   6   7       28.92       32.83      4.68 o
   6   6   7       48.78       53.43      5.50 o
   7   6   7        5.16       15.85      5.34 o
 -13   7   7      209.53      200.92      7.40 o
 -12   7   7       18.14       19.59      4.46 o
 -11   7   7      242.88      238.64      7.19 o
 -10   7   7       86.87       97.05      7.92 o
  -9   7   7       56.26       40.01      6.65 o
  -8   7   7      100.87       91.06      3.44 o
  -7   7   7       18.36       26.05      3.27 o
  -6   7   7        0.14        2.14      1.83 o
  -5   7   7      473.02      394.48      5.97 o
  -4   7   7      120.26      124.41      8.54 o
  -3   7   7       38.36       48.58      7.18 o
  -2   7   7        3.97        4.98      2.30 o
  -1   7   7       46.18       37.62      7.59 o
   0   7   7       55.06       68.76      7.99 o
   1   7   7      137.22      104.07     17.08 o
   2   7   7        0.81       15.86      2.73 o
   3   7   7        7.86        6.73      3.11 o
   4   7   7        0.04        0.40      3.22 o
   5   7   7       50.41       50.47      5.25 o
   6   7   7       58.03       88.82      6.54 o
   7   7   7       14.70       17.32      5.35 o
 -13   8   7        0.17       19.39      5.50 o
 -12   8   7        0.87        3.36      4.28 o
 -11   8   7      436.86      397.94     29.88 o
 -10   8   7      117.53      103.15      4.96 o
  -9   8   7       14.42       14.66      3.21 o
  -8   8   7       30.13       23.30      5.52 o
  -7   8   7       38.69       47.24      2.91 o
  -6   8   7      119.07      117.37      3.73 o
  -5   8   7      563.42      592.70     15.41 o
  -4   8   7        1.84        1.75      1.93 o
  -3   8   7      102.94       87.57      5.99 o
  -2   8   7        2.68        6.20      2.42 o
  -1   8   7       70.44       63.94      3.28 o
   0   8   7      156.38      170.61      7.65 o
   1   8   7       32.49       38.37      5.26 o
   2   8   7      884.38      888.05     25.45 o
   3   8   7       20.08       18.28      3.36 o
   4   8   7        8.68        4.71      3.22 o
   5   8   7       79.35       79.99      5.25 o
   6   8   7       18.02       25.89      5.15 o
   7   8   7       13.77       13.97      5.29 o
 -13   9   7       79.78      117.13      9.89 o
 -12   9   7       29.99       41.40      4.66 o
 -11   9   7        0.15        9.11      4.23 o
 -10   9   7        9.72        5.25      3.51 o
  -9   9   7       16.91        7.67      4.53 o
  -8   9   7       20.87       32.45      5.49 o
  -7   9   7      132.19      130.53      8.36 o
  -6   9   7      205.24      241.06     14.18 o
  -5   9   7       56.88       75.44      8.63 o
  -4   9   7       65.48       89.89      6.38 o
  -3   9   7      946.02      784.22     41.28 o
  -2   9   7       18.66       24.44      4.25 o
  -1   9   7        6.64       14.92      2.63 o
   0   9   7      252.02      294.89     46.04 o
   1   9   7       73.94       77.07      5.83 o
   2   9   7       89.91      126.45     11.00 o
   3   9   7       64.36       54.70      7.11 o
   4   9   7       27.55       28.26      3.74 o
   5   9   7        0.01        0.40      3.82 o
   6   9   7        3.05        1.58      4.70 o
   7   9   7        0.77        1.77      5.02 o
 -13  10   7        3.34        4.98      5.49 o
 -12  10   7       83.63      120.19      6.64 o
 -11  10   7        5.09        8.88      4.12 o
 -10  10   7        0.07        0.95      3.46 o
  -9  10   7       41.15       36.89      6.01 o
  -8  10   7        0.01        1.60      3.09 o
  -7  10   7       19.53       29.26      6.29 o
  -6  10   7       55.79       62.83      5.26 o
  -5  10   7        0.88       11.79      3.99 o
  -4  10   7       55.17       63.87      3.95 o
  -3  10   7        1.53        9.91      3.10 o
  -2  10   7       17.14       25.34      2.69 o
  -1  10   7      264.67      244.87      6.57 o
   0  10   7      568.71      475.75     29.39 o
   1  10   7      318.33      311.47      5.52 o
   2  10   7       21.94       25.27      6.19 o
   3  10   7        2.84        1.73      2.86 o
   4  10   7        6.71        9.61      2.94 o
   5  10   7        0.87        0.00      3.85 o
   6  10   7        1.17        1.62      5.59 o
 -12  11   7       75.21      112.73      7.46 o
 -11  11   7       16.77       22.47      5.55 o
 -10  11   7       23.78       15.42      5.09 o
  -9  11   7       31.70       21.46      3.69 o
  -8  11   7      139.67      144.16      4.73 o
  -7  11   7      128.58      123.85      4.93 o
  -6  11   7      546.88      531.63     27.69 o
  -5  11   7        4.68        2.19      2.90 o
  -4  11   7       53.29       73.17     10.48 o
  -3  11   7      370.44      343.03     23.20 o
  -2  11   7      178.79      228.09     37.56 o
  -1  11   7      133.12      149.27      9.02 o
   0  11   7      259.68      215.49      6.88 o
   1  11   7      135.53      166.37     12.00 o
   2  11   7       22.13       32.17      4.16 o
   3  11   7      117.61      152.63     15.41 o
   4  11   7       27.41       23.44      4.77 o
   5  11   7        0.06        0.80      4.61 o
   6  11   7        2.09        0.00      5.41 o
 -12  12   7        0.23        3.71      5.22 o
 -11  12   7       19.20       16.15      5.17 o
 -10  12   7       68.03       56.44      6.59 o
  -9  12   7        5.08        1.60      4.32 o
  -8  12   7      444.00      349.24      6.66 o
  -7  12   7      405.28      392.46      6.65 o
  -6  12   7        0.15        1.80      3.24 o
  -5  12   7       58.07       72.30      5.41 o
  -4  12   7       80.03      105.43      8.79 o
  -3  12   7       35.15       15.77      4.45 o
  -2  12   7     1608.63     1467.78    155.38 o
  -1  12   7      140.09      170.80     33.35 o
   0  12   7        3.09        5.59      3.68 o
   1  12   7       17.63       31.77      4.74 o
   2  12   7       71.27       75.56      5.21 o
   3  12   7       52.86       60.35      8.07 o
   4  12   7        0.15        0.65      3.99 o
   5  12   7       30.70       31.92      5.51 o
   6  12   7        6.15        6.69      6.01 o
 -12  13   7        7.78        0.45      5.19 o
 -11  13   7       15.48       11.18      6.65 o
 -10  13   7        5.25        1.18      4.57 o
  -9  13   7      139.24      115.22      7.70 o
  -8  13   7      134.80      129.55      9.72 o
  -7  13   7      259.20      255.52      9.43 o
  -6  13   7       33.20       18.54      4.79 o
  -5  13   7       62.44       60.45      5.67 o
  -4  13   7        8.39        2.53      4.12 o
  -3  13   7        7.03       11.17      4.92 o
  -2  13   7      686.47      775.97     22.73 o
  -1  13   7      163.33      193.68     17.53 o
   0  13   7       62.90       58.16     10.58 o
   1  13   7       12.74       29.13      4.24 o
   2  13   7      153.29      138.76      6.07 o
   3  13   7        6.27        5.51      3.86 o
   4  13   7       15.37       15.65      4.61 o
   5  13   7        4.58        8.20      5.14 o
   6  13   7        0.29        0.65      5.33 o
 -12  14   7        1.37        0.25      6.61 o
 -11  14   7       42.11       42.36      7.41 o
 -10  14   7       28.41       17.39      6.47 o
  -9  14   7       20.77        8.41      6.88 o
  -8  14   7       94.36       94.26      7.63 o
  -7  14   7       62.85       71.70      6.02 o
  -6  14   7      230.35      216.92     10.48 o
  -5  14   7       23.81       36.86      5.04 o
  -4  14   7       99.84       87.87      7.81 o
  -3  14   7       26.95       14.56      4.92 o
  -2  14   7       95.58      111.21     20.70 o
  -1  14   7      230.30      243.02     19.79 o
   0  14   7        0.26        1.12      4.97 o
   1  14   7        0.27        1.83      4.84 o
   2  14   7        1.07        2.98      5.36 o
   3  14   7       65.82       67.65      7.63 o
   4  14   7        0.79        1.19      4.77 o
   5  14   7        5.47        4.95      5.79 o
 -11  15   7        3.66        0.24      6.40 o
 -10  15   7        9.57        2.56      6.44 o
  -9  15   7        1.13        2.37      5.26 o
  -8  15   7      146.89      133.73     14.46 o
  -7  15   7       57.14       79.47     22.09 o
  -6  15   7       10.29        7.55      4.64 o
  -5  15   7      101.48       98.07      7.06 o
  -4  15   7      104.44      101.17      8.27 o
  -3  15   7      240.54      229.50      6.86 o
  -2  15   7      105.39       98.00     19.89 o
  -1  15   7       40.68       48.77      7.68 o
   0  15   7      134.94      116.82     10.53 o
   1  15   7       20.93       20.46      9.54 o
   2  15   7        9.62        6.17      5.59 o
   3  15   7        6.02       11.50      7.76 o
   4  15   7       23.86       36.67      7.54 o
   5  15   7       15.10       10.81      7.15 o
 -11  16   7        4.53        0.00      6.71 o
 -10  16   7        2.15        0.00      5.68 o
  -9  16   7       61.08       47.62      6.46 o
  -8  16   7       28.84       17.61      8.04 o
  -7  16   7       19.30       21.16      5.29 o
  -6  16   7        8.07        5.05      4.84 o
  -5  16   7       89.18       69.27      8.15 o
  -4  16   7       68.95       57.90      5.96 o
  -3  16   7      104.09      103.71      7.40 o
  -2  16   7      278.12      285.82     29.40 o
  -1  16   7       75.93       83.04     20.42 o
   0  16   7       20.14       23.97      6.53 o
   1  16   7       12.80        0.40      5.35 o
   2  16   7        4.53        4.21      5.54 o
   3  16   7       27.10       21.80      8.77 o
   4  16   7        0.58        0.38      6.77 o
   5  16   7        8.15        6.41      7.44 o
 -11  17   7        0.02        0.00      6.50 o
 -10  17   7        1.90        2.01      5.62 o
  -9  17   7       18.13       14.54      5.86 o
  -8  17   7        0.96        0.31      5.34 o
  -7  17   7        0.55        2.33      5.06 o
  -6  17   7       47.07       54.00      5.89 o
  -5  17   7        0.63        0.37      4.79 o
  -4  17   7        0.46        6.86      4.90 o
  -3  17   7       40.16       56.62     13.40 o
  -2  17   7      129.20      119.38      6.36 o
  -1  17   7       36.84       53.35      6.62 o
   0  17   7        1.06        0.40      5.43 o
   1  17   7        0.76        2.60      5.75 o
   2  17   7        8.68        7.85      6.01 o
   3  17   7        1.25        6.80      8.64 o
   4  17   7        4.01        6.35      8.61 o
 -10  18   7       10.85        4.89      5.99 o
  -9  18   7       20.98       11.68      6.19 o
  -8  18   7       12.89        3.57      5.61 o
  -7  18   7       30.82       15.32      6.01 o
  -6  18   7        0.20        0.86      5.18 o
  -5  18   7       81.79       98.07      9.25 o
  -4  18   7       15.41       20.57      9.08 o
  -3  18   7       12.38        9.66      5.13 o
  -2  18   7       25.63       39.58      5.71 o
  -1  18   7        1.60        1.72      4.88 o
   0  18   7        2.92        0.00      5.69 o
   1  18   7       25.84       22.44      6.31 o
   2  18   7        2.27        4.19      8.35 o
   3  18   7       29.27       35.51      9.34 o
   4  18   7        2.69        4.87      8.73 o
  -9  19   7        2.97        0.00      5.90 o
  -8  19   7       43.72       39.99      6.75 o
  -7  19   7        0.66        0.40      5.45 o
  -6  19   7      117.46      117.82     17.23 o
  -5  19   7        3.53        3.92      5.40 o
  -4  19   7       34.34       46.11      9.09 o
  -3  19   7       11.57        5.09      5.23 o
  -2  19   7        0.00        0.93      5.05 o
  -1  19   7        2.03        6.49      5.25 o
   0  19   7       10.97       17.42      6.45 o
   1  19   7       16.46       36.31     10.05 o
   2  19   7        0.10        0.40      8.16 o
   3  19   7        0.00        0.00      8.50 o
  -9  20   7        4.60        2.04      6.01 o
  -8  20   7        0.94        3.66      5.93 o
  -7  20   7        9.01        3.96      5.84 o
  -6  20   7        4.84        8.69      6.04 o
  -5  20   7        9.49        2.80      5.59 o
  -4  20   7        0.14        2.29      5.44 o
  -3  20   7        1.17        2.14      5.34 o
  -2  20   7       16.07        6.20      5.56 o
  -1  20   7       13.20       22.45      5.76 o
   0  20   7        2.80       11.14      6.54 o
   1  20   7        2.58        6.41      6.31 o
   2  20   7        3.42        0.00      8.50 o
   3  20   7        1.41        9.16      7.68 o
  -8  21   7       11.75       10.24      6.30 o
  -7  21   7       10.64        9.65      6.15 o
  -6  21   7       10.32        4.75      5.97 o
  -5  21   7        0.02        0.62      5.60 o
  -4  21   7        0.14        0.85      5.55 o
  -3  21   7        8.59        2.09      5.68 o
  -2  21   7        7.18        4.32      5.73 o
  -1  21   7        7.82        1.69      5.63 o
   0  21   7        2.62        3.18      6.84 o
   1  21   7        8.10        3.20      8.64 o
   2  21   7        1.01        0.00      7.04 o
  -7  22   7        1.17        0.10      6.17 o
  -6  22   7        0.66        3.50      6.19 o
  -5  22   7       11.43       14.36      6.22 o
  -4  22   7       15.74       12.91      5.39 o
  -3  22   7       26.63       22.52      5.60 o
  -2  22   7        0.34        1.24      5.22 o
  -1  22   7       14.04       19.50      5.68 o
   0  22   7        3.40        8.28      5.43 o
   1  22   7        8.06        3.20      7.61 o
  -6  23   7        4.36        6.56      6.27 o
  -5  23   7        4.13        3.16      5.95 o
  -4  23   7        2.02        1.82      5.99 o
  -3  23   7        0.78        2.10      5.36 o
  -2  23   7        0.02        0.62      5.31 o
  -1  23   7        4.72        1.89      5.38 o
   0  23   7        0.92        1.59      5.42 o
  -4  24   7        1.10        0.88      6.95 o
  -3  24   7        3.55        3.05      6.33 o
  -2  24   7        2.22        4.36      5.72 o
 -14   0   8      141.47      127.52     10.19 o
 -13   0   8      505.29      521.47     13.40 o
 -12   0   8       10.27       12.48      8.41 o
 -11   0   8        0.05        2.77      4.29 o
 -10   0   8      555.83      496.53     24.39 o
  -9   0   8      235.54      217.08     12.20 o
  -8   0   8     2194.79     2199.16     36.30 o
  -7   0   8       52.18       72.04      7.02 o
  -6   0   8      588.72      477.07     25.95 o
  -5   0   8      460.77      471.62      7.98 o
  -4   0   8      695.11      700.27     14.05 o
  -3   0   8      301.97      272.02      6.47 o
  -2   0   8        0.22        0.80      3.98 o
  -1   0   8      204.64      184.37      4.44 o
   0   0   8      304.97      251.22      6.29 o
   1   0   8      602.94      605.99      7.07 o
   2   0   8      112.47       99.97      4.57 o
   3   0   8      104.25       93.61      6.67 o
   4   0   8       18.94       15.08      5.97 o
   5   0   8       25.62       23.73      6.35 o
   6   0   8       14.78       15.68      8.01 o
   7   0   8        1.19        0.40      6.73 o
 -14   1   8       62.22       83.46     12.95 o
 -13   1   8        2.31       13.39      6.88 o
 -12   1   8       12.38       13.21      6.30 o
 -11   1   8       11.37        3.83      3.35 o
 -10   1   8        5.17       20.14      5.09 o
  -9   1   8       75.09       61.94      4.02 o
  -8   1   8      752.14      707.28     24.12 o
  -7   1   8      161.15      148.05     10.07 o
  -6   1   8      421.73      334.23      9.19 o
  -5   1   8        3.71        6.25      2.00 o
  -4   1   8      118.45      111.04      6.80 o
  -3   1   8       33.75       31.88      3.62 o
  -2   1   8       26.19       51.64      3.03 o
  -1   1   8       62.59       46.96      5.01 o
   0   1   8       50.60       51.64      3.40 o
   1   1   8       18.14       39.03      4.78 o
   2   1   8        9.09        3.06      2.71 o
   3   1   8       36.19       39.76      4.22 o
   4   1   8        3.03        4.08      4.02 o
   5   1   8       18.88       22.63      4.62 o
   6   1   8        2.82        3.18      4.64 o
   7   1   8        3.85        1.01      4.96 o
 -14   2   8       30.01       35.44      7.23 o
 -13   2   8       19.94       25.54      5.47 o
 -12   2   8      209.24      193.87      9.08 o
 -11   2   8       42.57       45.70      4.57 o
 -10   2   8       19.10       26.63      3.63 o
  -9   2   8       39.91       38.90      3.00 o
  -8   2   8      379.61      375.98      8.03 o
  -7   2   8       88.82      111.24     10.06 o
  -6   2   8      708.32      642.62     10.43 o
  -5   2   8       14.68        9.97      2.99 o
  -4   2   8      182.87      197.50      9.07 o
  -3   2   8       69.07       63.33      4.02 o
  -2   2   8      358.41      322.29      5.29 o
  -1   2   8        5.11        8.82      2.97 o
   0   2   8      341.47      293.85     11.77 o
   1   2   8      140.28      120.23      3.30 o
   2   2   8        1.08        3.55      2.38 o
   3   2   8       75.78       53.84      4.54 o
   4   2   8       47.26       37.97      4.74 o
   5   2   8        4.13        5.02      4.38 o
   6   2   8        0.96        0.69      4.48 o
 -14   3   8       26.04       45.22      7.18 o
 -13   3   8        7.23       12.84      7.83 o
 -12   3   8       67.52       61.75      7.00 o
 -11   3   8       92.61       81.16      8.79 o
 -10   3   8      159.00      139.49      7.76 o
  -9   3   8       33.46       24.17      3.24 o
  -8   3   8      239.44      239.21      9.11 o
  -7   3   8     1192.64     1131.08     15.41 o
  -6   3   8       61.09       65.50      3.30 o
  -5   3   8       86.22      104.01      4.59 o
  -4   3   8     2977.07     2717.18     35.09 o
  -3   3   8       78.85       98.10      6.71 o
  -2   3   8      134.76      128.72      3.69 o
  -1   3   8        6.83       14.14      2.82 o
   0   3   8       86.97       85.94      3.04 o
   1   3   8        0.78        1.01      2.27 o
   2   3   8      132.64       98.25      3.68 o
   3   3   8       22.17       37.89      5.47 o
   4   3   8       36.03       30.36      4.01 o
   5   3   8       18.64       23.70      5.32 o
   6   3   8        1.42        5.55      4.67 o
 -13   4   8        1.78       11.34      6.11 o
 -12   4   8       95.80      108.98      7.35 o
 -11   4   8       14.38       17.58      4.33 o
 -10   4   8       28.82       32.63      4.19 o
  -9   4   8      105.87       75.29      3.90 o
  -8   4   8      525.53      506.96      7.74 o
  -7   4   8       44.69       60.48      4.28 o
  -6   4   8      141.74      148.79      8.05 o
  -5   4   8      346.57      336.98     17.13 o
  -4   4   8      196.11      202.54      7.35 o
  -3   4   8      833.29      809.83      9.87 o
  -2   4   8      109.67      119.17      3.62 o
  -1   4   8      134.30      161.52     11.17 o
   0   4   8       71.33       57.71      4.28 o
   1   4   8       17.20       13.11      2.36 o
   2   4   8        6.44       10.39      2.94 o
   3   4   8      198.41      225.39     15.57 o
   4   4   8        0.09        0.80      3.52 o
   5   4   8        2.11        0.32      4.28 o
   6   4   8       18.52       19.04      4.92 o
 -13   5   8      109.87      124.21      7.70 o
 -12   5   8       44.80       73.12     10.35 o
 -11   5   8      177.35      171.70      6.15 o
 -10   5   8        2.92        4.23      4.23 o
  -9   5   8       24.43       20.97      3.84 o
  -8   5   8        0.80        1.28      3.38 o
  -7   5   8      447.34      382.61      5.33 o
  -6   5   8      324.92      310.92      9.72 o
  -5   5   8       68.82       74.99      6.24 o
  -4   5   8     1003.66      949.48     21.87 o
  -3   5   8      540.80      499.96     13.11 o
  -2   5   8      193.65      221.08     10.71 o
  -1   5   8       37.65       51.56      3.42 o
   0   5   8        2.97        4.94      2.35 o
   1   5   8        2.25        8.30      2.50 o
   2   5   8      178.96      196.65     25.44 o
   3   5   8      175.01      190.10     13.32 o
   4   5   8       72.10       85.76      5.10 o
   5   5   8       27.91       24.26      4.83 o
   6   5   8        1.29        8.28      4.91 o
 -13   6   8       49.41       50.53      8.39 o
 -12   6   8        0.85        4.18      4.75 o
 -11   6   8      166.13      192.81     12.47 o
 -10   6   8       22.77       24.16      4.39 o
  -9   6   8       54.23       56.53      7.17 o
  -8   6   8       50.80       62.96      3.78 o
  -7   6   8        1.00        5.98      2.88 o
  -6   6   8      266.21      235.56      4.56 o
  -5   6   8      122.30      137.75      3.23 o
  -4   6   8      205.36      242.92      5.06 o
  -3   6   8      168.41      129.82      3.79 o
  -2   6   8       94.39       77.96      8.52 o
  -1   6   8      104.17       80.12      3.92 o
   0   6   8      171.07      174.20      5.36 o
   1   6   8      496.41      448.70     13.89 o
   2   6   8        7.56       38.87     11.62 o
   3   6   8      162.14      194.60     11.65 o
   4   6   8        1.16        5.74      3.88 o
   5   6   8        9.31       28.48      4.98 o
   6   6   8        0.55        3.32      4.99 o
 -13   7   8       18.83       22.86      5.65 o
 -12   7   8        0.16        2.66      4.75 o
 -11   7   8       68.44       74.24      9.25 o
 -10   7   8      117.66      106.87      7.52 o
  -9   7   8        4.15        1.81      3.84 o
  -8   7   8      164.86      182.46     10.78 o
  -7   7   8        0.29        2.52      2.57 o
  -6   7   8        9.07       24.09      3.10 o
  -5   7   8       98.10      103.09     16.55 o
  -4   7   8       36.32       54.97      3.94 o
  -3   7   8      437.66      406.47     11.73 o
  -2   7   8      136.56      141.58      6.28 o
  -1   7   8       21.68       34.61      3.22 o
   0   7   8       98.19      113.84      5.74 o
   1   7   8      152.31      172.35     26.72 o
   2   7   8      950.46      875.21     32.69 o
   3   7   8       59.84       96.47     11.10 o
   4   7   8        4.38        0.00      3.80 o
   5   7   8       24.09       31.02      6.03 o
   6   7   8        5.25        5.47      4.89 o
 -13   8   8       80.12       95.95      6.82 o
 -12   8   8       86.32      117.10      6.57 o
 -11   8   8        7.07        6.43      4.68 o
 -10   8   8        0.15        1.41      4.21 o
  -9   8   8       60.88       63.07      5.27 o
  -8   8   8      140.15      129.88      5.05 o
  -7   8   8       23.68       26.87      3.36 o
  -6   8   8       20.03       14.27      2.72 o
  -5   8   8        0.38        0.33      2.51 o
  -4   8   8      183.86      177.91      9.88 o
  -3   8   8       88.49      118.77      5.73 o
  -2   8   8        6.90        4.14      2.56 o
  -1   8   8      156.64      136.69     10.53 o
   0   8   8       69.48       71.37     14.57 o
   1   8   8      267.69      234.61     26.14 o
   2   8   8       24.89       46.46     11.50 o
   3   8   8        8.15        8.39      3.88 o
   4   8   8        3.72        0.40      4.50 o
   5   8   8       16.87       22.72      5.46 o
   6   8   8        0.01        1.14      5.46 o
 -13   9   8       35.60       40.38      6.34 o
 -12   9   8        3.45        6.01      5.06 o
 -11   9   8        1.49        0.40      5.35 o
 -10   9   8       16.10       19.54      5.73 o
  -9   9   8       37.95       60.60      7.17 o
  -8   9   8       33.14       38.23      5.91 o
  -7   9   8        1.61        0.00      3.34 o
  -6   9   8      371.95      360.16     13.58 o
  -5   9   8      113.38      129.31      4.83 o
  -4   9   8      116.84      118.49      5.42 o
  -3   9   8       75.23      112.32     11.45 o
  -2   9   8        6.42        4.13      3.53 o
  -1   9   8      141.89      148.17     18.85 o
   0   9   8      336.22      364.48     22.67 o
   1   9   8      130.61      116.97      9.48 o
   2   9   8      255.05      243.75     38.64 o
   3   9   8        0.05        3.18      3.65 o
   4   9   8        0.82        0.28      3.90 o
   5   9   8        4.34        5.16      6.19 o
   6   9   8        1.80        0.00      7.50 o
 -13  10   8        0.56        2.38      5.24 o
 -12  10   8       17.00        6.63      5.28 o
 -11  10   8        2.41        5.79      5.00 o
 -10  10   8        0.53        1.20      4.43 o
  -9  10   8       67.37       54.12      5.04 o
  -8  10   8       83.62       82.23      4.78 o
  -7  10   8       21.48       12.61      4.07 o
  -6  10   8      178.35      191.95      8.01 o
  -5  10   8       71.60       58.75      3.82 o
  -4  10   8       33.37       38.19      5.49 o
  -3  10   8     1291.41     1260.59     25.33 o
  -2  10   8       85.06      102.89      6.40 o
  -1  10   8       12.40        8.52      4.18 o
   0  10   8       50.39       84.51     19.55 o
   1  10   8       76.43       76.01      6.69 o
   2  10   8       46.63       67.84     12.53 o
   3  10   8      157.51      143.80      9.70 o
   4  10   8        5.12        6.16      5.45 o
   5  10   8        1.11        2.86      6.42 o
 -12  11   8        0.11        1.23      5.05 o
 -11  11   8        1.82        0.40      4.73 o
 -10  11   8       12.43        4.93      4.66 o
  -9  11   8       27.56       33.28      5.45 o
  -8  11   8      225.74      194.79     13.83 o
  -7  11   8        3.78        1.90      3.48 o
  -6  11   8        0.07        1.79      3.47 o
  -5  11   8        3.55        0.51      3.98 o
  -4  11   8        8.75       26.93     10.29 o
  -3  11   8        4.78       18.28      4.65 o
  -2  11   8      947.82      851.01     39.66 o
  -1  11   8       30.76       37.82      7.50 o
   0  11   8       41.14       46.70     11.48 o
   1  11   8      126.43      127.95      6.70 o
   2  11   8      148.83      168.13     26.76 o
   3  11   8       50.73       67.29      6.25 o
   4  11   8       12.71        9.19      5.61 o
   5  11   8        1.95        3.63      5.71 o
 -12  12   8       10.18       15.40      5.66 o
 -11  12   8        0.01        1.11      4.67 o
 -10  12   8        1.20        1.16      4.60 o
  -9  12   8      194.26      172.01      7.36 o
  -8  12   8        1.94       10.97      4.88 o
  -7  12   8       42.75       48.95      5.62 o
  -6  12   8       50.69       52.50      7.75 o
  -5  12   8        0.01        1.87      4.20 o
  -4  12   8        0.02        2.03      4.04 o
  -3  12   8        3.27        9.05      4.59 o
  -2  12   8      371.62      359.12     15.43 o
  -1  12   8      159.85      197.94     16.62 o
   0  12   8        3.68        0.00      4.68 o
   1  12   8       83.83       92.35     14.22 o
   2  12   8       38.32       66.61      7.29 o
   3  12   8       22.84       26.40      5.72 o
   4  12   8       36.90       37.90      6.23 o
   5  12   8        3.84        4.04      5.77 o
 -12  13   8        2.76        0.00      6.33 o
 -11  13   8        3.18        0.00      6.22 o
 -10  13   8        0.29        0.78      5.07 o
  -9  13   8      141.76      125.78     17.93 o
  -8  13   8      303.13      240.65      6.99 o
  -7  13   8      443.90      367.34      8.10 o
  -6  13   8        2.67        1.31      4.35 o
  -5  13   8        3.29        0.40      4.21 o
  -4  13   8      118.34       83.93      6.01 o
  -3  13   8       12.43        6.74      4.63 o
  -2  13   8      732.69      620.38     45.55 o
  -1  13   8       70.44       81.92      8.54 o
   0  13   8        2.28        0.00      4.91 o
   1  13   8        7.31        2.51      5.76 o
   2  13   8      137.21      163.47      8.50 o
   3  13   8        3.66        6.86      6.06 o
   4  13   8       37.79       44.94      7.85 o
   5  13   8        2.46        2.38      5.89 o
 -11  14   8        0.51        4.38      6.49 o
 -10  14   8       68.28       64.72     12.14 o
  -9  14   8        1.93        2.62      5.39 o
  -8  14   8       57.41       61.86      6.19 o
  -7  14   8       67.06      103.31      6.88 o
  -6  14   8       21.47       17.58      8.10 o
  -5  14   8        2.91        0.80      4.28 o
  -4  14   8       12.43        4.40      4.63 o
  -3  14   8       21.14       30.17      5.23 o
  -2  14   8      105.76      104.24     11.24 o
  -1  14   8        0.16        0.00      5.12 o
   0  14   8       90.18       94.81      7.15 o
   1  14   8      101.09      102.60      7.80 o
   2  14   8        8.88        5.58      5.89 o
   3  14   8        0.85        2.38      8.20 o
   4  14   8        6.10       15.37      7.90 o
 -11  15   8       18.39        5.97      6.11 o
 -10  15   8        4.97        3.70      5.54 o
  -9  15   8        4.16        5.02      5.58 o
  -8  15   8       22.13       17.10      5.56 o
  -7  15   8      431.25      432.03     12.30 o
  -6  15   8       50.48       68.78      7.36 o
  -5  15   8        1.17        2.28      4.61 o
  -4  15   8        3.91        9.26      5.28 o
  -3  15   8       75.33       87.74      5.81 o
  -2  15   8       19.37       18.24      5.08 o
  -1  15   8        4.95        0.40      5.29 o
   0  15   8        0.81        0.00      5.49 o
   1  15   8        0.04        0.76      5.80 o
   2  15   8       14.41       16.49      6.24 o
   3  15   8        0.06        1.33      8.33 o
   4  15   8        0.63        2.92      7.01 o
 -11  16   8        6.22        5.88      6.02 o
 -10  16   8       70.59       55.07      6.92 o
  -9  16   8        3.85        3.42      5.72 o
  -8  16   8       57.90       69.77      6.61 o
  -7  16   8       59.95       58.51      8.10 o
  -6  16   8       39.55       22.60      6.75 o
  -5  16   8       19.55       10.52      5.01 o
  -4  16   8       11.54       17.19      6.30 o
  -3  16   8       70.74       66.00      9.77 o
  -2  16   8       47.32       46.26     13.48 o
  -1  16   8      118.56      115.52      7.48 o
   0  16   8        9.52       11.56      6.06 o
   1  16   8       26.47       26.07      6.24 o
   2  16   8        0.05        0.40      5.87 o
   3  16   8        1.86        0.00      8.07 o
   4  16   8        1.22        3.49      9.05 o
 -10  17   8        3.05       18.12      6.16 o
  -9  17   8      154.71      147.25      7.69 o
  -8  17   8       59.37       48.73      7.81 o
  -7  17   8       12.77       16.52      7.23 o
  -6  17   8        2.75        0.52      5.19 o
  -5  17   8        0.39        1.84      5.10 o
  -4  17   8        0.10        1.09      4.93 o
  -3  17   8        2.96        0.41      4.93 o
  -2  17   8       31.45       23.28      6.32 o
  -1  17   8       11.57        6.44      5.93 o
   0  17   8        4.28        6.70      6.05 o
   1  17   8       11.64       15.08      6.68 o
   2  17   8        0.03        0.99      8.35 o
   3  17   8        0.02        2.37      8.64 o
 -10  18   8       33.85       33.93      7.23 o
  -9  18   8        0.53        5.90      6.06 o
  -8  18   8        6.60        7.29      5.89 o
  -7  18   8        0.56        0.00      5.54 o
  -6  18   8       38.60       49.45      6.34 o
  -5  18   8       80.83       88.79     15.38 o
  -4  18   8        0.86        0.00      6.07 o
  -3  18   8        0.64        0.00      4.97 o
  -2  18   8       15.31       20.00      5.54 o
  -1  18   8        5.02        3.40      5.25 o
   0  18   8       14.15        7.76      6.50 o
   1  18   8        1.61        3.75      6.33 o
   2  18   8        0.35        0.95      8.55 o
   3  18   8       10.47        7.81      9.92 o
  -9  19   8        2.36        4.53      6.24 o
  -8  19   8        0.06        1.15      5.93 o
  -7  19   8       15.83       10.00      6.19 o
  -6  19   8        0.76        0.00      5.70 o
  -5  19   8        1.06        2.60      5.57 o
  -4  19   8        7.17        7.34      5.62 o
  -3  19   8        4.87        7.84      5.46 o
  -2  19   8        1.88        2.87      5.48 o
  -1  19   8        0.01        0.87      5.43 o
   0  19   8       20.81       21.97      7.22 o
   1  19   8        0.22        2.12      6.66 o
   2  19   8        2.26        0.40      9.18 o
  -8  20   8        0.00        1.05      6.11 o
  -7  20   8        0.19        0.86      6.08 o
  -6  20   8        0.03        2.14      5.90 o
  -5  20   8        0.67        0.00      5.53 o
  -4  20   8       14.47        3.78      5.78 o
  -3  20   8       24.31       13.23      5.92 o
  -2  20   8       21.24       36.96      6.55 o
  -1  20   8       15.42       13.25      5.89 o
   0  20   8        0.90        0.39      6.92 o
   1  20   8       50.56       79.99     11.45 o
  -7  21   8       12.69       11.70      6.56 o
  -6  21   8        0.01        0.00      5.98 o
  -5  21   8        3.53        2.74      5.90 o
  -4  21   8        0.02        0.64      5.74 o
  -3  21   8        0.21        2.95      5.95 o
  -2  21   8        6.65        4.95      5.99 o
  -1  21   8        1.35        9.71      5.98 o
   0  21   8        1.43        3.97      7.08 o
  -6  22   8        1.86        0.00      6.13 o
  -5  22   8        3.63        2.12      6.15 o
  -4  22   8        0.64        4.94      6.10 o
  -3  22   8        1.88        3.64      5.99 o
  -2  22   8        0.26        2.45      6.04 o
  -1  22   8       21.05       20.58      6.53 o
  -4  23   8        0.00        2.25      5.63 o
  -3  23   8        3.62        2.58      6.27 o
 -13   0   9       87.01       98.97     15.23 o
 -12   0   9        4.17        9.62     11.22 o
 -11   0   9       44.20       62.16      7.51 o
 -10   0   9       54.62       80.40      8.61 o
  -9   0   9      163.39      139.81     12.82 o
  -8   0   9      332.56      446.21     12.90 o
  -7   0   9     1159.62      982.13     22.02 o
  -6   0   9      276.47      248.94      7.14 o
  -5   0   9      114.07       92.95      5.52 o
  -4   0   9       70.98       83.69      5.49 o
  -3   0   9      423.66      381.90      7.55 o
  -2   0   9      134.64      151.87      6.45 o
  -1   0   9        8.16       11.38      4.88 o
   0   0   9      157.37      111.51      6.47 o
   1   0   9      171.77      115.99      6.01 o
   2   0   9       66.59       64.94      4.81 o
   3   0   9        3.18        4.64      5.17 o
   4   0   9      200.32      179.76      8.84 o
   5   0   9        0.01        0.40      6.06 o
 -13   1   9       13.84       12.16      8.64 o
 -12   1   9        0.27        5.51      7.79 o
 -11   1   9       28.16       26.17      4.93 o
 -10   1   9      346.84      332.60      6.83 o
  -9   1   9        9.98       14.29      4.74 o
  -8   1   9     1544.68     1382.93     25.92 o
  -7   1   9        0.01       20.37      4.59 o
  -6   1   9       12.34       15.60      3.08 o
  -5   1   9       53.74       62.21      7.17 o
  -4   1   9      193.33      158.00      4.89 o
  -3   1   9      115.59      102.68      3.93 o
  -2   1   9      100.76       63.28      3.98 o
  -1   1   9       85.70       72.67      4.81 o
   0   1   9        0.01        2.26      2.71 o
   1   1   9       23.80       52.26      4.84 o
   2   1   9       46.65       30.89      4.30 o
   3   1   9       59.17       80.24      7.64 o
   4   1   9       40.31       48.24      5.44 o
   5   1   9        8.63       12.09      5.75 o
 -13   2   9       18.65       30.86      9.20 o
 -12   2   9        6.39        1.16      7.63 o
 -11   2   9       73.95       76.00      7.53 o
 -10   2   9       11.75       16.33      4.58 o
  -9   2   9      403.34      346.19     15.33 o
  -8   2   9        1.59       34.54      3.95 o
  -7   2   9      231.16      238.91      7.18 o
  -6   2   9       64.79       96.44     10.84 o
  -5   2   9       15.31       21.00      3.97 o
  -4   2   9       22.92       32.95      3.48 o
  -3   2   9        0.95        3.88      2.86 o
  -2   2   9        5.31        9.32      2.88 o
  -1   2   9      134.03      135.64      6.51 o
   0   2   9      144.57      183.28      4.39 o
   1   2   9       23.62       26.67      3.90 o
   2   2   9       58.59       73.09      4.27 o
   3   2   9      155.08      175.61      9.51 o
   4   2   9        7.30        6.47      5.31 o
   5   2   9        2.79        7.38      5.62 o
 -13   3   9        0.02        0.00      7.76 o
 -12   3   9        0.35        8.84      5.87 o
 -11   3   9       62.30       64.79      5.82 o
 -10   3   9        7.29        0.55      3.59 o
  -9   3   9        0.15        3.44      3.16 o
  -8   3   9        2.25        2.82      3.02 o
  -7   3   9      267.64      345.09      8.59 o
  -6   3   9      483.54      425.22     14.49 o
  -5   3   9      142.62      182.71      6.22 o
  -4   3   9        0.03        3.25      2.42 o
  -3   3   9      118.40       86.60      3.37 o
  -2   3   9       83.99       88.62      4.49 o
  -1   3   9       65.67       60.73      6.87 o
   0   3   9        0.31        0.54      2.95 o
   1   3   9       95.37      109.26      4.51 o
   2   3   9        4.02       15.31      3.83 o
   3   3   9       16.69       41.76      6.78 o
   4   3   9        2.68        1.20      5.06 o
   5   3   9        0.03        3.33      5.54 o
 -13   4   9       54.91       69.02     10.27 o
 -12   4   9        0.00        1.46      4.55 o
 -11   4   9       83.75       88.30      9.14 o
 -10   4   9       15.10       18.35      3.79 o
  -9   4   9       41.79       33.80      7.26 o
  -8   4   9       66.48       57.49      4.68 o
  -7   4   9      304.47      310.87      9.11 o
  -6   4   9       69.80       71.11      7.19 o
  -5   4   9       26.45       35.47      3.33 o
  -4   4   9        4.01        9.22      2.67 o
  -3   4   9       43.06       54.58      3.77 o
  -2   4   9      104.36       98.32      6.39 o
  -1   4   9        8.39        6.24      3.30 o
   0   4   9       54.32       66.15      4.61 o
   1   4   9        5.18       15.84      3.51 o
   2   4   9      399.99      381.66     10.01 o
   3   4   9       13.85       29.59     10.69 o
   4   4   9       43.51       41.89      5.74 o
   5   4   9        3.08        0.00      5.26 o
 -13   5   9        6.49       11.09      7.05 o
 -12   5   9       50.99       54.65      5.90 o
 -11   5   9        4.26       10.32      4.53 o
 -10   5   9      146.24      124.74      7.81 o
  -9   5   9       37.31       44.34      4.54 o
  -8   5   9      190.55      181.15      6.07 o
  -7   5   9      235.38      214.36      6.33 o
  -6   5   9       35.36       42.57      3.48 o
  -5   5   9       72.02       86.70      5.78 o
  -4   5   9      398.07      391.55      9.66 o
  -3   5   9        2.57        3.08      2.48 o
  -2   5   9      285.25      278.90      5.46 o
  -1   5   9        2.67        0.80      3.17 o
   0   5   9       23.56       30.04      4.23 o
   1   5   9       28.39       58.70      8.87 o
   2   5   9      173.71      183.40      7.53 o
   3   5   9       39.52       38.79      4.73 o
   4   5   9       27.37       42.06      5.12 o
   5   5   9        2.01        3.00      5.68 o
 -13   6   9        2.80        1.26      5.81 o
 -12   6   9        1.12        3.50      4.65 o
 -11   6   9        1.68        4.02      4.56 o
 -10   6   9        0.13        2.90      4.29 o
  -9   6   9       36.85       29.13      3.90 o
  -8   6   9       76.13       93.91      4.41 o
  -7   6   9        1.52        2.33      3.05 o
  -6   6   9       24.31       47.82      7.98 o
  -5   6   9      988.14      852.57      7.86 o
  -4   6   9       65.24       57.47      3.58 o
  -3   6   9       31.15       53.87      5.10 o
  -2   6   9       49.97       71.32      6.09 o
  -1   6   9        0.32        0.00      3.23 o
   0   6   9       17.65       49.48     14.36 o
   1   6   9        0.02       28.15      4.98 o
   2   6   9       86.17      134.47     12.19 o
   3   6   9      182.49      164.60      5.21 o
   4   6   9        0.92        5.19      4.81 o
   5   6   9        8.03       15.76      6.64 o
 -13   7   9        0.69        0.33      4.97 o
 -12   7   9        3.23        1.60      4.78 o
 -11   7   9       16.02       17.04      4.85 o
 -10   7   9       20.48       20.38      4.83 o
  -9   7   9       19.53       17.73      4.39 o
  -8   7   9        5.86        4.19      3.12 o
  -7   7   9        0.54        1.51      3.23 o
  -6   7   9      137.93      137.65      5.73 o
  -5   7   9      155.00      170.95     14.34 o
  -4   7   9       49.00       57.72      3.71 o
  -3   7   9       13.10       26.10      4.90 o
  -2   7   9        0.16        0.24      3.11 o
  -1   7   9        0.01        3.12      3.40 o
   0   7   9      143.60      157.63     23.36 o
   1   7   9      713.88      633.44      9.70 o
   2   7   9      318.78      396.29     30.04 o
   3   7   9        0.16        4.79      3.93 o
   4   7   9       31.59       36.04      5.43 o
   5   7   9       13.57        9.55      6.30 o
 -13   8   9       33.62       39.67      5.96 o
 -12   8   9       22.66       20.58      5.43 o
 -11   8   9        2.87        1.53      4.58 o
 -10   8   9       12.45       12.71      4.17 o
  -9   8   9       24.39       30.99      4.55 o
  -8   8   9        0.41        0.00      3.20 o
  -7   8   9       16.41       17.30      3.86 o
  -6   8   9      616.32      491.56     31.29 o
  -5   8   9      171.53      165.70     12.72 o
  -4   8   9       54.99       54.59      4.75 o
  -3   8   9       96.05      100.05      4.74 o
  -2   8   9      126.68      139.17      7.63 o
  -1   8   9       13.57       20.37     10.22 o
   0   8   9      141.99      128.33     17.70 o
   1   8   9       70.59       92.55      6.64 o
   2   8   9      234.62      239.79      6.42 o
   3   8   9        8.38        7.59      4.04 o
   4   8   9        0.74        0.00      4.70 o
   5   8   9        0.36        3.12      5.95 o
 -13   9   9        5.08        4.12      5.25 o
 -12   9   9        0.18        0.21      4.92 o
 -11   9   9       70.83       64.98      7.63 o
 -10   9   9      127.80      111.08      5.34 o
  -9   9   9       39.97       29.67      4.46 o
  -8   9   9       76.61       76.96      7.29 o
  -7   9   9       29.67        7.81      3.98 o
  -6   9   9        4.51        3.94      4.01 o
  -5   9   9      100.10      119.65      8.23 o
  -4   9   9      592.69      537.33     13.46 o
  -3   9   9      178.92      159.67      8.19 o
  -2   9   9        1.73        6.40      4.28 o
  -1   9   9        8.97        2.00      4.20 o
   0   9   9       79.97       83.21      6.36 o
   1   9   9       33.30       19.33     10.87 o
   2   9   9       39.83       68.36      9.29 o
   3   9   9      123.45      124.26      6.50 o
   4   9   9        2.35        1.53      5.67 o
   5   9   9        8.85       10.92      6.39 o
 -12  10   9        0.04        0.00      4.86 o
 -11  10   9        0.02        4.00      4.89 o
 -10  10   9       10.37       10.64      4.45 o
  -9  10   9        0.56        3.82      4.09 o
  -8  10   9       51.22       49.01      4.74 o
  -7  10   9       33.23       32.28      4.65 o
  -6  10   9        0.22        1.31      3.73 o
  -5  10   9       12.26        6.73      3.74 o
  -4  10   9       18.41       36.38      4.53 o
  -3  10   9      206.93      222.08     18.07 o
  -2  10   9      307.26      315.17     48.03 o
  -1  10   9        1.10        0.40      4.83 o
   0  10   9      247.58      218.66     29.59 o
   1  10   9        5.17       13.25      6.51 o
   2  10   9       24.81       19.33      6.84 o
   3  10   9       27.43       18.98      5.15 o
   4  10   9        9.28       15.57      6.09 o
 -12  11   9        0.01        1.18      5.16 o
 -11  11   9       61.91       68.64      6.60 o
 -10  11   9        0.10        2.28      4.16 o
  -9  11   9      193.75      187.53      7.13 o
  -8  11   9       77.30       83.07      5.78 o
  -7  11   9      238.55      217.53     16.83 o
  -6  11   9      140.75      112.10      6.01 o
  -5  11   9      149.49      121.46      6.24 o
  -4  11   9      214.03      182.95      6.30 o
  -3  11   9        4.68       13.02      4.90 o
  -2  11   9       51.13      112.20     20.77 o
  -1  11   9        7.84        4.41      5.49 o
   0  11   9        2.33        7.49      5.88 o
   1  11   9       45.26       38.13      7.54 o
   2  11   9       36.67       25.88      7.71 o
   3  11   9        0.39        0.00      6.53 o
   4  11   9        7.02        5.44      5.87 o
 -12  12   9       25.61       25.88      8.93 o
 -11  12   9        1.65        1.86      5.35 o
 -10  12   9       13.90        3.91      5.27 o
  -9  12   9      125.08      138.12      6.97 o
  -8  12   9      112.69      123.81      8.45 o
  -7  12   9       28.08       19.69      4.92 o
  -6  12   9        9.99        1.63      4.39 o
  -5  12   9        2.10        6.95      4.48 o
  -4  12   9       89.72       76.47      5.36 o
  -3  12   9      154.84      163.85      6.42 o
  -2  12   9      262.17      241.53     27.27 o
  -1  12   9       10.99        6.57      5.67 o
   0  12   9        2.11        1.08      6.04 o
   1  12   9       38.11       46.00     12.20 o
   2  12   9        5.38        6.19      6.53 o
   3  12   9        0.65        0.40      8.49 o
   4  12   9        8.22       11.49      7.70 o
 -11  13   9       10.09       10.90      5.94 o
 -10  13   9        9.62        4.11      5.36 o
  -9  13   9       48.26       55.67      7.05 o
  -8  13   9       65.51       56.72      7.11 o
  -7  13   9       53.37       59.32      7.58 o
  -6  13   9       10.17       17.64      5.14 o
  -5  13   9        7.74        9.98      4.89 o
  -4  13   9       36.20       32.15      6.30 o
  -3  13   9       11.86       11.22      4.73 o
  -2  13   9      146.82      151.37     28.78 o
  -1  13   9       71.76      101.12      7.82 o
   0  13   9        5.96        3.33      5.98 o
   1  13   9        2.12        5.45      6.09 o
   2  13   9        7.96        0.40      6.22 o
   3  13   9        7.34       16.35     16.23 o
 -11  14   9        2.25        0.70      5.60 o
 -10  14   9        6.01        7.90      5.61 o
  -9  14   9       78.60       72.49      6.77 o
  -8  14   9       30.86       32.74      6.50 o
  -7  14   9        0.23        0.80      5.12 o
  -6  14   9      200.42      167.74     10.25 o
  -5  14   9        0.36        0.00      4.51 o
  -4  14   9        0.08        0.70      4.55 o
  -3  14   9        4.62        0.00      4.48 o
  -2  14   9       11.88       12.20      4.92 o
  -1  14   9        6.97        2.61      5.84 o
   0  14   9        3.30        0.00      5.96 o
   1  14   9        0.25        0.40      5.76 o
   2  14   9        1.53        1.02      6.27 o
   3  14   9        3.35        0.40      8.16 o
 -11  15   9       30.38       11.86      6.27 o
 -10  15   9       93.38      103.39      7.45 o
  -9  15   9        6.34       10.92      6.13 o
  -8  15   9        0.06        2.09      5.51 o
  -7  15   9        0.48        0.00      5.23 o
  -6  15   9       19.58       32.10      5.96 o
  -5  15   9        0.15        1.31      4.92 o
  -4  15   9        0.83        0.00      4.67 o
  -3  15   9        8.85        4.12      4.83 o
  -2  15   9       11.50       10.90      6.01 o
  -1  15   9        0.21        0.00      5.87 o
   0  15   9       38.31       44.73      6.97 o
   1  15   9        0.04        0.00      6.01 o
   2  15   9        9.17        6.79      6.60 o
   3  15   9        4.84        0.40      9.18 o
 -10  16   9        4.61       10.99      6.17 o
  -9  16   9       15.32        7.59      6.08 o
  -8  16   9        9.43        3.18      5.71 o
  -7  16   9        3.43       15.18      5.90 o
  -6  16   9       76.32       69.73      6.69 o
  -5  16   9        7.31        2.13      5.30 o
  -4  16   9        2.77        0.89      4.85 o
  -3  16   9       71.56       78.43      9.08 o
  -2  16   9       51.62       50.76      6.13 o
  -1  16   9        0.05        0.00      5.96 o
   0  16   9       14.54       13.24      6.45 o
   1  16   9        9.94       10.79      6.89 o
   2  16   9        6.81        0.40      8.89 o
 -10  17   9        0.83        0.00      6.07 o
  -9  17   9        8.97        2.67      6.06 o
  -8  17   9       20.06       14.49      6.26 o
  -7  17   9        0.77        3.59      5.74 o
  -6  17   9       25.57       45.96      6.28 o
  -5  17   9       42.32       46.91      6.49 o
  -4  17   9       31.24       15.91      5.66 o
  -3  17   9        7.14        4.73      5.43 o
  -2  17   9        0.05        0.25      5.18 o
  -1  17   9        6.34        1.95      6.57 o
   0  17   9        3.42        2.26      6.69 o
   1  17   9        0.76        0.26      6.52 o
   2  17   9        0.31        5.46      9.30 o
  -9  18   9       48.41       50.89      7.04 o
  -8  18   9       44.23       26.35      6.67 o
  -7  18   9       10.25        4.60      6.00 o
  -6  18   9       61.66       72.17     14.07 o
  -5  18   9        8.52        2.18      5.66 o
  -4  18   9       35.82       31.86      6.19 o
  -3  18   9        0.79        3.30      5.63 o
  -2  18   9        0.31        2.44      5.63 o
  -1  18   9       11.56       10.19      5.78 o
   0  18   9       14.15       10.03      7.14 o
   1  18   9        0.03       11.70      7.22 o
  -8  19   9        1.35        7.65      6.28 o
  -7  19   9        1.27        0.00      6.02 o
  -6  19   9        2.95        0.00      5.86 o
  -5  19   9        1.29        0.00      5.69 o
  -4  19   9       12.12       18.12      6.08 o
  -3  19   9        1.60        0.00      5.48 o
  -2  19   9        2.52        1.18      5.85 o
  -1  19   9        2.70        8.00      6.03 o
   0  19   9        1.51        5.80      7.14 o
  -7  20   9        2.00        2.63      6.38 o
  -6  20   9        4.24        0.00      6.06 o
  -5  20   9       16.47       19.12      6.48 o
  -4  20   9        0.98        0.00      6.06 o
  -3  20   9        1.96        0.00      5.90 o
  -2  20   9        0.27        4.09      6.15 o
  -1  20   9        3.15        8.23      6.24 o
  -6  21   9        0.44        0.28      6.42 o
  -5  21   9        1.45        0.00      7.05 o
  -4  21   9        4.54        1.46      6.31 o
  -3  21   9        5.44        4.24      6.28 o
  -2  21   9        6.22        7.24      6.20 o
 -13   0  10       61.98       69.32     14.83 o
 -12   0  10       37.66       45.28     13.22 o
 -11   0  10       31.98       35.16      7.69 o
 -10   0  10       82.95       99.99      9.20 o
  -9   0  10       77.21       70.41      6.80 o
  -8   0  10      505.63      449.49      8.93 o
  -7   0  10        0.05        0.51      4.78 o
  -6   0  10        6.96        0.00      4.60 o
  -5   0  10      175.17      186.26      7.38 o
  -4   0  10      462.64      419.22      8.84 o
  -3   0  10      231.65      236.42      7.54 o
  -2   0  10        4.30        8.43      4.83 o
  -1   0  10       12.10        2.80      4.74 o
   0   0  10      106.69      102.15      7.09 o
   1   0  10        0.43        1.85      7.12 o
   2   0  10        8.94       14.41      8.61 o
   3   0  10      579.08      513.98     14.16 o
   4   0  10       99.37      122.23     21.64 o
 -13   1  10       12.16       15.62      8.92 o
 -12   1  10        0.00        0.40      8.20 o
 -11   1  10        0.06        0.98      4.54 o
 -10   1  10       20.93       26.14      4.25 o
  -9   1  10        3.02        4.59      3.78 o
  -8   1  10      116.73      119.74      6.03 o
  -7   1  10       78.87       83.59      4.49 o
  -6   1  10        3.28        0.40      3.32 o
  -5   1  10      237.98      211.89     14.04 o
  -4   1  10      115.18      164.78      8.29 o
  -3   1  10       76.62       60.05      4.13 o
  -2   1  10       35.45       45.72      6.61 o
  -1   1  10        0.72        0.48      3.32 o
   0   1  10       42.83       45.46      4.87 o
   1   1  10       38.82       61.77      6.19 o
   2   1  10        0.66        5.20      5.82 o
   4   1  10       36.28       53.42      7.24 o
 -13   2  10        4.95        0.40      8.35 o
 -12   2  10       31.94       40.31      6.94 o
 -11   2  10        0.94        2.83      4.60 o
 -10   2  10       14.00       14.38      4.14 o
  -9   2  10       15.98       21.70      3.85 o
  -8   2  10      155.59      147.88      5.88 o
  -7   2  10      261.60      234.50     18.58 o
  -6   2  10      102.91       95.56      7.62 o
  -5   2  10        5.57       28.07      5.17 o
  -4   2  10       22.42       29.91      5.47 o
  -3   2  10        0.24       16.14      4.24 o
  -2   2  10       30.76       38.28      3.73 o
  -1   2  10       25.20       17.21      3.67 o
   0   2  10        0.86        0.00      3.95 o
   1   2  10      297.07      275.53      6.73 o
   2   2  10       69.38       93.28      7.13 o
   3   2  10        2.32        8.11      5.41 o
   4   2  10        0.09        6.96      6.00 o
 -13   3  10        4.94        8.66      8.89 o
 -12   3  10       31.92       40.39      6.98 o
 -11   3  10       43.37       46.47      6.65 o
 -10   3  10       27.39       24.87      4.15 o
  -9   3  10        6.52        8.38      3.81 o
  -8   3  10      256.65      214.51      7.01 o
  -7   3  10      186.53      159.77     11.11 o
  -6   3  10        0.20        2.37      3.67 o
  -5   3  10      593.57      557.02     37.39 o
  -4   3  10       35.27       56.72      9.02 o
  -3   3  10      654.84      575.92      7.73 o
  -2   3  10      122.83      123.31      4.87 o
  -1   3  10       84.68       80.84      4.87 o
   0   3  10       11.73        9.02      4.28 o
   1   3  10      114.37      151.35      5.88 o
   2   3  10       43.35       53.78      7.67 o
   3   3  10        7.87       15.99      5.42 o
   4   3  10        0.45        4.45      5.86 o
 -13   4  10        0.02        2.39      8.55 o
 -12   4  10        6.82       11.48      6.29 o
 -11   4  10        2.87        5.25      6.01 o
 -10   4  10       22.91       26.24      4.33 o
  -9   4  10       95.48       95.46      4.71 o
  -8   4  10       58.30       58.58      4.51 o
  -7   4  10      123.87      118.18      7.11 o
  -6   4  10      104.86      129.26      4.98 o
  -5   4  10        3.65        5.54      3.63 o
  -4   4  10      803.68      753.32      7.29 o
  -3   4  10      290.90      304.77      5.52 o
  -2   4  10       12.42        7.17      3.70 o
  -1   4  10      400.44      379.57     10.16 o
   0   4  10       58.12       48.27      5.04 o
   1   4  10       25.11       39.07      8.64 o
   2   4  10        0.57        1.24      5.64 o
   3   4  10       98.34      109.95      6.75 o
   4   4  10        2.45        2.97      5.84 o
 -13   5  10        5.91        1.60      8.76 o
 -12   5  10        6.20        6.28      6.20 o
 -11   5  10        1.89        2.90      5.24 o
 -10   5  10        8.36       13.42      4.00 o
  -9   5  10        3.16        1.36      3.54 o
  -8   5  10       49.67       24.67      4.20 o
  -7   5  10      200.18      221.29      5.79 o
  -6   5  10      658.69      564.82     14.34 o
  -5   5  10       51.45       85.16      5.50 o
  -4   5  10       60.56       82.08     13.69 o
  -3   5  10      274.16      270.74      6.65 o
  -2   5  10       30.82       21.12      4.21 o
  -1   5  10        9.48       30.98      4.18 o
   0   5  10        0.88        1.23      4.17 o
   1   5  10       69.20       93.67      6.74 o
   2   5  10        2.61        4.65      5.79 o
   3   5  10       14.16       21.79      5.56 o
   4   5  10       15.63       15.85      5.62 o
 -13   6  10        0.35        3.08      6.51 o
 -12   6  10        1.77        6.19      6.42 o
 -11   6  10        1.22        2.07      5.20 o
 -10   6  10      151.02      149.98     13.59 o
  -9   6  10        7.68        8.11      4.36 o
  -8   6  10       35.87       42.84      5.89 o
  -7   6  10      214.03      221.33     20.21 o
  -6   6  10       13.32       53.32      8.61 o
  -5   6  10       79.62       95.20      5.91 o
  -4   6  10      318.06      315.62     20.04 o
  -3   6  10       59.85       76.01      5.64 o
  -2   6  10       10.90       13.04      4.20 o
  -1   6  10       19.12       38.65      6.11 o
   0   6  10       46.95       46.61      6.95 o
   1   6  10      242.59      222.74     13.82 o
   2   6  10       31.89       40.24     10.12 o
   3   6  10        4.29        5.69      5.27 o
   4   6  10        4.57        6.42      5.49 o
 -13   7  10        0.29        3.82      6.74 o
 -12   7  10       25.04       32.92      7.13 o
 -11   7  10        0.00        2.60      5.32 o
 -10   7  10        0.51        2.88      5.00 o
  -9   7  10       81.74      108.89      5.84 o
  -8   7  10        2.03        2.00      4.04 o
  -7   7  10       61.06       34.33      9.28 o
  -6   7  10     1538.93     1423.58     25.50 o
  -5   7  10      574.69      560.04     41.12 o
  -4   7  10       18.03       27.04      5.17 o
  -3   7  10        0.30        0.42      4.66 o
  -2   7  10        2.75        1.60      4.83 o
  -1   7  10       39.92       43.94      5.86 o
   0   7  10       17.72        3.85      5.91 o
   1   7  10      103.73      100.53      6.65 o
   2   7  10        1.34        2.77      4.80 o
   3   7  10        2.36        0.68      4.80 o
   4   7  10       18.65       21.10      5.74 o
 -12   8  10        0.80        2.51      6.07 o
 -11   8  10        4.85        7.79      5.47 o
 -10   8  10        0.32        1.00      4.92 o
  -9   8  10       32.85       45.30      4.79 o
  -8   8  10       27.17       18.36      5.75 o
  -7   8  10      110.71      100.41     10.44 o
  -6   8  10     1289.19     1193.36     39.91 o
  -5   8  10      220.60      186.63     11.03 o
  -4   8  10      628.70      586.81     17.73 o
  -3   8  10      158.97      119.26      9.27 o
  -2   8  10        3.85        3.61      6.37 o
  -1   8  10      519.87      433.79     18.57 o
   0   8  10       23.20       12.31      5.52 o
   1   8  10       97.94      103.90     16.60 o
   2   8  10       12.01        9.79      7.05 o
   3   8  10        2.63        5.36      5.81 o
 -12   9  10        0.08        0.56      5.61 o
 -11   9  10        9.01       17.58      5.86 o
 -10   9  10        0.70        0.37      5.09 o
  -9   9  10        9.13        5.50      4.22 o
  -8   9  10       17.32       12.53      4.94 o
  -7   9  10      108.04      128.35      6.96 o
  -6   9  10      203.56      247.84      6.83 o
  -5   9  10        7.77       11.24      4.65 o
  -4   9  10        6.44       34.01      7.51 o
  -3   9  10        0.77        3.29      4.59 o
  -2   9  10       17.86        7.37      6.08 o
  -1   9  10      235.62      288.10     11.05 o
   0   9  10       32.92       34.95     10.03 o
   1   9  10       93.06      103.04      8.05 o
   2   9  10        9.55        1.39      6.81 o
   3   9  10       62.81       62.25      8.50 o
 -12  10  10        0.02        1.35      5.59 o
 -11  10  10       46.70       55.81      6.55 o
 -10  10  10        8.05       20.88      5.98 o
  -9  10  10        0.76        0.68      4.93 o
  -8  10  10        6.59        3.14      4.81 o
  -7  10  10      106.31       91.86      6.19 o
  -6  10  10        3.29        5.79      4.88 o
  -5  10  10       53.30       61.48      5.84 o
  -4  10  10       61.01       70.87      6.04 o
  -3  10  10       62.83       40.79     10.81 o
  -2  10  10      111.74      113.15      7.73 o
  -1  10  10      268.71      265.22     12.74 o
   0  10  10       27.97       52.37      7.26 o
   1  10  10       36.42       53.07     11.38 o
   2  10  10        8.10        3.23      6.92 o
   3  10  10        1.75        9.18      7.39 o
 -12  11  10       43.40       62.44      8.56 o
 -11  11  10       55.31       50.68      6.41 o
 -10  11  10        9.28       18.00      5.71 o
  -9  11  10      113.07      118.57      6.66 o
  -8  11  10       40.15       27.15      5.87 o
  -7  11  10      103.85      102.66      6.68 o
  -6  11  10       63.48       58.55      6.02 o
  -5  11  10      339.39      263.04     11.45 o
  -4  11  10        0.08        0.00      4.47 o
  -3  11  10       44.87       33.18      7.02 o
  -2  11  10        3.72        0.00      5.99 o
  -1  11  10       32.82       37.77      6.83 o
   0  11  10      194.80      182.11      8.91 o
   1  11  10      150.95      153.03      8.02 o
   2  11  10       39.57       34.89      7.80 o
   3  11  10        0.17        0.00      9.13 o
 -11  12  10        0.08        0.19      5.67 o
 -10  12  10       29.26       22.69      6.41 o
  -9  12  10       16.87       16.22      6.01 o
  -8  12  10        0.66        1.84      5.06 o
  -7  12  10       53.63       43.69      5.68 o
  -6  12  10       45.07       34.72      7.11 o
  -5  12  10       16.61       17.78      5.09 o
  -4  12  10       85.54       63.33      5.52 o
  -3  12  10       33.19       29.56      7.81 o
  -2  12  10        1.61        6.38      4.97 o
  -1  12  10      102.31       83.76      8.50 o
   0  12  10       57.64       46.19      7.63 o
   1  12  10       28.74       32.92      7.50 o
   2  12  10        6.71        1.75      6.98 o
 -11  13  10        2.33        1.08      5.64 o
 -10  13  10       66.70       54.04      6.46 o
  -9  13  10        7.02        0.72      5.45 o
  -8  13  10       41.95       64.76     12.74 o
  -7  13  10        9.92       24.41      5.61 o
  -6  13  10      124.19      136.66      6.84 o
  -5  13  10       13.73       10.59      5.11 o
  -4  13  10        0.21        0.00      4.68 o
  -3  13  10       17.03       15.50      5.20 o
  -2  13  10       37.41       49.04      6.02 o
  -1  13  10        0.00        2.49      6.53 o
   0  13  10        2.93       20.53      6.92 o
   1  13  10       16.11       14.24      7.28 o
   2  13  10        4.55        0.00      6.94 o
 -11  14  10       14.13        7.77      6.15 o
 -10  14  10        5.35        4.62      5.86 o
  -9  14  10       21.22       10.66      5.93 o
  -8  14  10        9.44       28.39      6.13 o
  -7  14  10      190.13      205.60     10.24 o
  -6  14  10       40.51       42.80      8.25 o
  -5  14  10        6.65        2.23      5.24 o
  -4  14  10        0.22        0.69      4.98 o
  -3  14  10        0.51        0.00      4.94 o
  -2  14  10        7.06        4.27      5.28 o
  -1  14  10       14.71       10.47      6.66 o
   0  14  10        5.70        0.40      6.29 o
   1  14  10       26.02       26.86      8.03 o
   2  14  10        0.06        0.00      6.82 o
 -10  15  10        0.32        1.60      5.99 o
  -9  15  10        6.84        1.74      5.78 o
  -8  15  10        2.06        6.81      5.75 o
  -7  15  10        9.59       13.48      5.75 o
  -6  15  10        3.78        5.61      5.52 o
  -5  15  10        0.03        0.87      5.37 o
  -4  15  10        3.21        0.40      5.19 o
  -3  15  10        0.87        0.75      5.32 o
  -2  15  10       25.00       18.79      5.76 o
  -1  15  10       23.39       15.20      6.98 o
   0  15  10        0.03        1.20      6.44 o
   1  15  10        5.24        7.85      6.95 o
  -9  16  10       22.30       22.64      6.50 o
  -8  16  10       67.06       69.96      6.94 o
  -7  16  10        0.80        6.18      5.76 o
  -6  16  10       43.05       42.30      6.46 o
  -5  16  10        5.10        0.00      5.31 o
  -4  16  10       23.26       25.98      5.90 o
  -3  16  10        5.18        2.09      5.36 o
  -2  16  10        3.68        2.95      5.47 o
  -1  16  10        0.19        1.21      6.77 o
   0  16  10       12.95        5.16      7.06 o
   1  16  10        8.22        8.39      7.16 o
  -9  17  10       49.82       36.13      7.03 o
  -8  17  10        1.74        8.57      6.16 o
  -7  17  10       36.71       33.75      6.58 o
  -6  17  10        1.83        3.80      5.79 o
  -5  17  10        4.22        0.00      5.60 o
  -4  17  10        0.06        0.77      5.64 o
  -3  17  10        1.77        3.84      5.77 o
  -2  17  10       16.11       12.39      6.77 o
  -1  17  10        8.64        8.16      7.26 o
   0  17  10        3.80        4.09      7.32 o
  -8  18  10        0.25        0.00      6.07 o
  -7  18  10       12.86        9.06      6.30 o
  -6  18  10        9.30        5.38      6.15 o
  -5  18  10        0.09        1.04      6.06 o
  -4  18  10        0.72        0.00      5.80 o
  -3  18  10        4.18        0.34      5.87 o
  -2  18  10        0.71        4.78      6.03 o
  -1  18  10        1.89        0.95      5.92 o
  -7  19  10        0.33        0.00      6.26 o
  -6  19  10        0.45        2.75      6.24 o
  -5  19  10       36.84       45.75      7.87 o
  -4  19  10       16.08       21.34      6.54 o
  -3  19  10       10.86        7.36      6.35 o
  -2  19  10        1.55        3.42      6.35 o
  -5  20  10        3.03       12.99      6.78 o
  -4  20  10       19.10       15.20      6.77 o
 -13   0  11        6.04       24.44     13.62 o
 -12   0  11        7.13       21.80      8.77 o
 -11   0  11        0.21        1.19      5.80 o
 -10   0  11        2.23        0.83      5.67 o
  -9   0  11      146.33      116.23      7.29 o
  -8   0  11       41.83       35.35      6.42 o
  -7   0  11       71.32       66.17      6.66 o
  -6   0  11       93.02       99.47      9.61 o
  -5   0  11       34.03       56.54      6.37 o
  -4   0  11       38.21       59.28      6.34 o
  -3   0  11      244.19      222.39      7.61 o
  -2   0  11        4.43        5.94      5.49 o
  -1   0  11      131.64      161.93      7.61 o
   0   0  11        3.46        0.64      7.87 o
   1   0  11        6.20        9.25      8.77 o
   2   0  11       54.68       75.19     10.84 o
   3   0  11        1.60       48.88     16.03 o
 -13   1  11        0.40       11.83      9.34 o
 -12   1  11       31.74       28.10      6.15 o
 -11   1  11       13.50       14.74      4.27 o
 -10   1  11       46.07       44.44      5.82 o
  -9   1  11       33.49       52.34      9.20 o
  -8   1  11       33.02       17.20      4.34 o
  -7   1  11       19.80       28.75      4.29 o
  -6   1  11       65.65       54.72      4.64 o
  -5   1  11      211.99      187.91      5.24 o
  -4   1  11      121.88      134.87      6.54 o
  -3   1  11        1.61       13.56      3.68 o
  -2   1  11       29.30       59.53      7.23 o
  -1   1  11       26.93       22.35      5.08 o
   0   1  11       30.15       21.31      5.18 o
   1   1  11       36.84       16.99      6.53 o
   2   1  11      111.54      133.77      8.06 o
   3   1  11      115.57      137.91     11.74 o
 -13   2  11       58.63       89.48     21.64 o
 -12   2  11        1.90        2.90      5.78 o
 -11   2  11        1.98        2.07      4.23 o
 -10   2  11       27.36       27.69      4.43 o
  -9   2  11       28.29       24.10      4.20 o
  -8   2  11        4.93        6.99      3.96 o
  -7   2  11      242.60      230.26      9.74 o
  -6   2  11        6.62       29.24      4.09 o
  -5   2  11       78.45      101.95     13.95 o
  -4   2  11       14.58       23.35      4.06 o
  -3   2  11       17.84       24.83      3.99 o
  -2   2  11       23.11       24.56      4.04 o
  -1   2  11        7.36        1.17      4.31 o
   0   2  11        5.33        6.56      4.86 o
   1   2  11        1.73        0.28      5.87 o
   2   2  11        5.08       25.25      7.98 o
   3   2  11        0.03       22.30     10.45 o
 -13   3  11       30.05       60.00     10.55 o
 -12   3  11        4.20        6.39      5.80 o
 -11   3  11       10.17        9.35      5.02 o
 -10   3  11        0.12        1.62      4.06 o
  -9   3  11        8.16        1.28      3.94 o
  -8   3  11      147.75      133.38      6.93 o
  -7   3  11      173.33      187.95     10.06 o
  -6   3  11      513.94      428.85     16.49 o
  -5   3  11      186.70      168.65      5.03 o
  -4   3  11       57.95       64.79      5.58 o
  -3   3  11        7.34       13.35      3.81 o
  -2   3  11       40.98       39.46      4.35 o
  -1   3  11        7.92       20.97      4.84 o
   0   3  11        8.02        6.51      4.88 o
   1   3  11       34.14       41.14      5.79 o
   2   3  11       33.77       51.88      9.39 o
   3   3  11       27.80       32.37      8.55 o
 -12   4  11       38.25       50.75      6.71 o
 -11   4  11       48.46       70.21      6.94 o
 -10   4  11      109.53      113.72      5.94 o
  -9   4  11        8.38        2.11      3.84 o
  -8   4  11       32.83       35.71      5.47 o
  -7   4  11       50.66       64.92     11.98 o
  -6   4  11       39.14       45.10      5.17 o
  -5   4  11       27.53       30.69      4.69 o
  -4   4  11      208.82      167.47      7.79 o
  -3   4  11      152.11      162.07      5.17 o
  -2   4  11       91.28       92.64      5.31 o
  -1   4  11       17.69        5.36      4.41 o
   0   4  11        0.30        0.54      4.62 o
   1   4  11        2.70        2.63      5.93 o
   2   4  11       26.38       27.84      8.17 o
   3   4  11        0.82        0.76      7.85 o
 -12   5  11      138.62      140.62      7.12 o
 -11   5  11       49.50       59.32      6.58 o
 -10   5  11       16.59       15.34      4.89 o
  -9   5  11        0.01        0.60      4.49 o
  -8   5  11       68.61       61.92      5.53 o
  -7   5  11       63.10       61.83      5.92 o
  -6   5  11        0.81        7.94      4.73 o
  -5   5  11      113.77       99.76      5.62 o
  -4   5  11      126.83      116.39      6.99 o
  -3   5  11       47.08       67.36      5.13 o
  -2   5  11       24.41       21.79      4.67 o
  -1   5  11        2.18        0.71      4.66 o
   0   5  11       16.68       13.27      5.16 o
   1   5  11        9.43       10.65      6.09 o
   2   5  11        0.06        2.96      7.31 o
   3   5  11        4.86        0.40      7.77 o
 -12   6  11       56.80      105.37      7.81 o
 -11   6  11        9.43       11.57      5.96 o
 -10   6  11       50.84       52.84      5.59 o
  -9   6  11       76.19       74.23      5.74 o
  -8   6  11       18.48       17.63      4.89 o
  -7   6  11      122.07      130.58      6.22 o
  -6   6  11       20.49       60.90     13.22 o
  -5   6  11       78.47      102.29      5.75 o
  -4   6  11        4.70       20.51      4.95 o
  -3   6  11       77.05       87.68      7.00 o
  -2   6  11        6.55        3.25      4.85 o
  -1   6  11        8.35        5.23      6.04 o
   0   6  11       32.07       19.28      6.54 o
   1   6  11        0.30        1.01      5.76 o
   2   6  11        0.02        0.00      6.04 o
 -12   7  11        1.37        9.27      6.04 o
 -11   7  11       18.15       11.35      5.89 o
 -10   7  11       25.44       29.03      6.05 o
  -9   7  11       82.12      100.88      5.88 o
  -8   7  11       62.66       71.50      6.54 o
  -7   7  11       36.72       24.18      6.22 o
  -6   7  11     1383.37     1296.84     55.42 o
  -5   7  11        7.75       10.71      6.27 o
  -4   7  11        9.11       12.53      5.31 o
  -3   7  11       53.51       42.17      6.13 o
  -2   7  11       16.76       19.13      7.46 o
  -1   7  11        1.54        0.00      5.05 o
   0   7  11        0.98        2.00      5.35 o
   1   7  11       77.03       64.89      8.21 o
   2   7  11        0.85        0.40      6.94 o
 -12   8  11        0.80        4.00      5.91 o
 -11   8  11        1.43        6.66      5.73 o
 -10   8  11       27.55       16.32      5.79 o
  -9   8  11       14.06       12.56      5.42 o
  -8   8  11       33.29       34.41      7.44 o
  -7   8  11       56.41       60.73      6.38 o
  -6   8  11        7.33       66.51     11.62 o
  -5   8  11       26.61       34.61      7.62 o
  -4   8  11       58.19       50.01      7.53 o
  -3   8  11       86.40      107.25      7.63 o
  -2   8  11      230.75      179.81      8.54 o
  -1   8  11        0.15        1.60      6.27 o
   0   8  11        2.33       10.25      6.91 o
   1   8  11        1.11        2.20      6.89 o
   2   8  11        7.05        5.07      7.57 o
 -12   9  11       20.97       24.62      7.45 o
 -11   9  11       25.22       32.65      6.41 o
 -10   9  11        0.00        7.38      5.62 o
  -9   9  11       12.28        0.69      6.38 o
  -8   9  11        1.66        1.06      6.33 o
  -7   9  11       11.63       49.37     13.90 o
  -6   9  11      120.60      115.37      8.24 o
  -5   9  11       11.78       22.31     14.14 o
  -4   9  11      104.50       98.09     11.88 o
  -3   9  11      148.09      157.83      8.33 o
  -2   9  11        7.38       29.75      6.59 o
  -1   9  11        6.36       18.77      7.03 o
   0   9  11       61.30       71.15      8.54 o
   1   9  11        1.35        5.43      7.16 o
   2   9  11       16.35       23.55      8.18 o
 -11  10  11       57.43       74.23     10.67 o
 -10  10  11       12.57        6.60      7.05 o
  -9  10  11        2.06        0.80      6.44 o
  -8  10  11        6.47        0.40      6.31 o
  -7  10  11      113.27      105.19      8.48 o
  -6  10  11       12.73       17.79      7.08 o
  -5  10  11      121.37      111.02      8.22 o
  -4  10  11       63.72       79.12     20.06 o
  -3  10  11       74.02       79.15      8.09 o
  -2  10  11       98.83       93.43      7.96 o
  -1  10  11       31.59       24.33      9.32 o
   0  10  11        8.11       12.37      7.18 o
   1  10  11        2.61        0.80      7.08 o
   2  10  11        5.29       15.26      7.94 o
 -11  11  11        3.20       12.85      7.57 o
 -10  11  11        0.00        0.25      6.89 o
  -9  11  11       15.13        7.20      6.92 o
  -8  11  11        1.12        3.40      6.66 o
  -7  11  11      172.80      160.94      8.47 o
  -6  11  11      128.40      106.82      8.81 o
  -5  11  11       24.67       30.80      7.83 o
  -4  11  11       13.29       15.26      7.14 o
  -3  11  11        0.07        5.72      6.89 o
  -2  11  11       39.44       41.89     11.19 o
  -1  11  11       17.14       22.85      7.55 o
   0  11  11        4.96        2.80      6.83 o
   1  11  11        6.11        7.13      7.42 o
 -11  12  11        4.30        1.96      7.22 o
 -10  12  11        8.23       13.52      7.72 o
  -9  12  11        6.36       11.91      7.36 o
  -8  12  11        0.06        3.67      6.89 o
  -7  12  11        1.27        1.81      6.75 o
  -6  12  11       41.21       33.21     13.49 o
  -5  12  11       24.51       15.25      7.00 o
  -4  12  11       71.24       61.94     10.35 o
  -3  12  11      159.86      173.81      9.17 o
  -2  12  11       31.98       40.20      7.88 o
  -1  12  11       19.82       16.05      7.17 o
   0  12  11        0.34        0.00      6.89 o
   1  12  11        0.06        0.52      7.13 o
 -10  13  11       28.60       15.83      7.64 o
  -9  13  11       19.10       20.66      7.78 o
  -8  13  11      105.04      115.71      8.81 o
  -7  13  11        1.52        3.53      6.83 o
  -6  13  11        1.84        2.89      6.66 o
  -5  13  11        0.00        0.00      6.39 o
  -4  13  11        0.82        0.00      8.37 o
  -3  13  11      108.53      100.42      8.71 o
  -2  13  11      110.69      146.11      8.70 o
  -1  13  11        5.53       15.92      7.31 o
   0  13  11        0.31        0.00      6.85 o
 -10  14  11        7.46        0.00      7.37 o
  -9  14  11       12.67        6.50      7.49 o
  -8  14  11       57.39       87.55     14.12 o
  -7  14  11        4.76        6.61      6.81 o
  -6  14  11       33.80       45.70      7.82 o
  -5  14  11        2.38        1.19      6.64 o
  -4  14  11        0.12        0.00      6.57 o
  -3  14  11        9.27       15.84      7.70 o
  -2  14  11       57.90       78.80      8.83 o
  -1  14  11       41.61       44.87      8.09 o
   0  14  11       28.99       14.62      7.73 o
  -9  15  11        0.77        0.40      7.36 o
  -8  15  11       32.78       39.71      8.29 o
  -7  15  11        0.16        3.45      6.89 o
  -6  15  11        0.18        0.39      6.58 o
  -5  15  11        0.90        0.14      6.83 o
  -4  15  11        3.71        0.00      6.87 o
  -3  15  11        0.37        2.14      7.21 o
  -2  15  11        1.40        6.48      6.09 o
  -1  15  11       42.16       52.75      8.54 o
  -8  16  11       14.73       19.24      7.78 o
  -7  16  11        0.45        1.50      7.14 o
  -6  16  11        4.74        1.77      5.97 o
  -5  16  11       14.90        2.49      5.72 o
  -4  16  11        0.51        0.00      5.64 o
  -3  16  11       31.93       23.27      6.43 o
  -2  16  11        0.10        4.41      6.08 o
  -1  16  11        7.87        7.90      7.78 o
  -7  17  11        1.51        4.38      6.21 o
  -6  17  11        0.01        0.00      6.11 o
  -5  17  11        2.75        1.00      6.19 o
  -4  17  11        4.23        2.25      6.05 o
  -3  17  11        8.51        2.21      6.24 o
  -5  18  11       20.59       12.77      6.52 o
  -4  18  11        6.00        1.78      6.31 o
 -12   0  12       13.43       13.62      9.13 o
 -11   0  12        8.69        5.05      6.36 o
 -10   0  12       97.14      105.71      7.86 o
  -9   0  12       41.78       43.76      7.32 o
  -8   0  12       12.57       35.17      6.94 o
  -7   0  12       29.93       40.64      6.53 o
  -6   0  12      175.24      143.37      9.18 o
  -5   0  12      102.67      108.00      7.24 o
  -4   0  12        3.90        1.13      5.59 o
  -3   0  12       20.05       18.02      5.96 o
  -2   0  12        5.86        0.99      5.87 o
  -1   0  12      182.88      196.86      8.63 o
   0   0  12       13.48        1.63      9.01 o
   1   0  12        1.42        0.00      9.30 o
 -12   1  12        0.25        4.33      5.38 o
 -11   1  12        1.71        3.61      4.54 o
 -10   1  12       19.57       29.45      5.02 o
  -9   1  12       63.73       68.24      5.41 o
  -8   1  12      329.75      335.76     11.29 o
  -7   1  12      140.57      138.64      6.42 o
  -6   1  12       32.92       46.04      4.86 o
  -5   1  12       61.72       82.93      6.48 o
  -4   1  12        7.96        6.88      4.06 o
  -3   1  12       13.27        5.30      4.15 o
  -2   1  12       17.42        9.51      4.35 o
  -1   1  12       16.62       35.65      5.60 o
   0   1  12        3.13        0.00      6.12 o
   1   1  12        0.37        0.00      6.43 o
 -12   2  12        3.60        8.41      6.13 o
 -11   2  12       40.07       43.96      5.17 o
 -10   2  12       72.31       83.56      5.42 o
  -9   2  12       15.80       19.64      5.11 o
  -8   2  12       77.36      102.18      5.52 o
  -7   2  12      108.26      121.08      5.51 o
  -6   2  12       78.33       75.95      5.12 o
  -5   2  12        7.41       16.08      4.23 o
  -4   2  12        8.43        9.37      4.09 o
  -3   2  12       18.59       12.39      4.13 o
  -2   2  12       43.20       43.87      5.52 o
  -1   2  12        4.28       18.37      5.32 o
   0   2  12       12.85       12.84      5.60 o
   1   2  12        6.17        7.05      6.50 o
 -12   3  12        3.13        9.43      6.28 o
 -11   3  12       19.87       40.99      5.66 o
 -10   3  12        5.82       11.54      5.17 o
  -9   3  12        7.36        2.45      5.00 o
  -8   3  12        0.08        2.49      4.99 o
  -7   3  12       21.99       32.44      4.62 o
  -6   3  12        3.98        5.00      3.93 o
  -5   3  12       18.93       26.08      5.47 o
  -4   3  12        0.04        0.59      3.88 o
  -3   3  12       24.03       26.92      4.50 o
  -2   3  12        1.30        1.03      4.73 o
  -1   3  12       87.37       96.26      6.43 o
   0   3  12       39.29       37.28      5.92 o
   1   3  12        3.81        0.00      7.46 o
 -12   4  12       17.57       27.41      6.75 o
 -11   4  12        1.09        4.87      6.00 o
 -10   4  12        7.03        1.88      4.90 o
  -9   4  12        0.02        0.40      4.87 o
  -8   4  12        1.90        3.13      4.91 o
  -7   4  12       76.25       92.67      6.27 o
  -6   4  12       11.17        7.42      4.75 o
  -5   4  12       10.33       26.66      4.96 o
  -4   4  12       19.93       22.61      5.09 o
  -3   4  12      107.39      114.20      6.77 o
  -2   4  12        8.91        9.20      5.66 o
  -1   4  12        0.55        2.44      4.94 o
   0   4  12        0.68        6.02      5.37 o
   1   4  12        8.51        1.21      7.70 o
 -12   5  12       84.10      116.75      7.71 o
 -11   5  12        0.01        4.56      6.03 o
 -10   5  12       21.42       17.82      5.43 o
  -9   5  12       20.19       19.88      5.28 o
  -8   5  12       94.13       84.60      6.35 o
  -7   5  12      177.23      164.19      6.90 o
  -6   5  12        4.95        1.66      4.79 o
  -5   5  12      134.31      115.97      6.03 o
  -4   5  12        0.39        0.51      5.25 o
  -3   5  12        7.63       16.92      5.64 o
  -2   5  12        0.20        0.99      5.45 o
  -1   5  12        9.87        5.26      5.74 o
   0   5  12       34.97       60.61      9.14 o
   1   5  12        6.09        4.06      6.47 o
 -11   6  12       26.47       40.77      9.37 o
 -10   6  12        5.82        6.89      5.20 o
  -9   6  12        3.68        0.00      4.99 o
  -8   6  12      102.21       99.25      7.06 o
  -7   6  12       84.79      109.80      6.41 o
  -6   6  12       24.27       22.29      5.50 o
  -5   6  12        0.40        2.71      5.14 o
  -4   6  12        0.41        0.40      5.17 o
  -3   6  12       41.22       53.09      7.63 o
  -2   6  12       27.84       31.29      7.51 o
  -1   6  12        1.43        2.04      5.73 o
   0   6  12        8.84        4.14      6.14 o
   1   6  12        6.59        4.41      7.54 o
 -11   7  12        0.02        7.12      6.16 o
 -10   7  12       21.25       37.31      6.56 o
  -9   7  12        1.89        0.72      4.97 o
  -8   7  12        2.64        5.49      5.14 o
  -7   7  12      102.29       90.04      6.34 o
  -6   7  12       61.03       89.76      8.14 o
  -5   7  12       23.41       22.78      5.89 o
  -4   7  12        1.27        6.52      6.34 o
  -3   7  12        0.14        0.40      6.11 o
  -2   7  12       14.31        2.82      6.56 o
  -1   7  12        6.88        9.53      7.21 o
   0   7  12        6.19        1.83      7.06 o
   1   7  12        4.50        9.93      8.95 o
 -11   8  12        1.20        2.56      7.23 o
 -10   8  12        5.84        0.00      6.85 o
  -9   8  12        0.26        0.00      5.41 o
  -8   8  12        4.26        0.00      6.66 o
  -7   8  12        7.74       10.51      7.12 o
  -6   8  12      380.49      314.47     34.93 o
  -5   8  12       41.49       42.48     10.96 o
  -4   8  12      139.49      141.77      7.84 o
  -3   8  12       27.92        7.88      6.74 o
  -2   8  12       10.45       12.07      6.83 o
  -1   8  12       62.13       47.70      7.91 o
   0   8  12        1.05        2.73      7.41 o
 -11   9  12        0.10        1.47      7.39 o
 -10   9  12        1.33        0.00      6.76 o
  -9   9  12        2.93        0.00      6.64 o
  -8   9  12        2.14        0.56      6.80 o
  -7   9  12       11.05        8.81      7.12 o
  -6   9  12       38.31       50.92      7.82 o
  -5   9  12        4.52       10.02      8.78 o
  -4   9  12       10.00       13.55      7.12 o
  -3   9  12        8.22       14.32      7.09 o
  -2   9  12       17.06       16.17      7.59 o
  -1   9  12       14.33       20.38      7.45 o
   0   9  12       11.99        7.46      7.90 o
 -10  10  12        0.02        0.00      6.97 o
  -9  10  12        5.75       11.11      7.26 o
  -8  10  12       26.70       19.36      7.20 o
  -7  10  12       10.07        4.49      7.06 o
  -6  10  12       19.70       14.73      7.23 o
  -5  10  12        2.00        1.41      6.80 o
  -4  10  12       13.65       13.24      7.26 o
  -3  10  12        8.45       15.24      7.41 o
  -2  10  12        0.94        0.99      6.87 o
  -1  10  12        0.20        1.36      7.26 o
   0  10  12       16.21        8.33      7.71 o
 -10  11  12       11.33        5.39      7.73 o
  -9  11  12       33.63       37.14      8.13 o
  -8  11  12        0.00        2.20      6.90 o
  -7  11  12        5.57        0.40      6.66 o
  -6  11  12        4.85        0.00      6.48 o
  -5  11  12       37.38       37.82     15.05 o
  -4  11  12       18.71        7.14      7.23 o
  -3  11  12       42.24       37.76     10.03 o
  -2  11  12       14.14       20.07      7.64 o
  -1  11  12        9.87        0.00      7.39 o
  -9  12  12      126.35      136.89     10.11 o
  -8  12  12        3.07       11.15      7.59 o
  -7  12  12        0.33        0.00      6.97 o
  -6  12  12        0.22        0.00      6.90 o
  -5  12  12        5.53        7.57      7.35 o
  -4  12  12        7.80        6.37      7.49 o
  -3  12  12        9.98       14.91      7.93 o
  -2  12  12       28.61       29.97     10.27 o
  -1  12  12        0.22        1.53      7.44 o
  -9  13  12        1.13        3.84      7.53 o
  -8  13  12        0.65        8.21      7.46 o
  -7  13  12        1.29        2.49      7.21 o
  -6  13  12       25.64       11.26      7.51 o
  -5  13  12        2.20        0.00      7.04 o
  -4  13  12        1.27        0.00      7.29 o
  -3  13  12      124.05      113.84      9.52 o
  -2  13  12       24.85       22.31      8.12 o
  -8  14  12       26.72       25.35      8.20 o
  -7  14  12       16.66        5.17      7.53 o
  -6  14  12        2.04        4.76      7.53 o
  -5  14  12        1.60        0.38      8.61 o
  -4  14  12        0.14        0.00      7.53 o
  -3  14  12       43.22       51.11      9.04 o
  -7  15  12        0.87        0.00      7.31 o
  -6  15  12        0.78        0.00      7.44 o
  -5  15  12        2.65        0.00      7.36 o
  -4  15  12       13.32        6.45      7.99 o
 -11   0  13       46.93       43.59      8.52 o
 -10   0  13        0.22        6.07      6.74 o
  -9   0  13      283.95      252.27      9.39 o
  -8   0  13      222.35      161.60      8.32 o
  -7   0  13        0.49        2.42      6.19 o
  -6   0  13        3.23        6.69      6.40 o
  -5   0  13       60.08       47.04      7.12 o
  -4   0  13        3.10        3.98      6.14 o
  -3   0  13       25.61       21.19      7.08 o
  -2   0  13       87.66       95.46      8.30 o
  -1   0  13       23.00       22.23     13.42 o
 -11   1  13        0.72        1.08      5.31 o
 -10   1  13        0.60        0.84      4.80 o
  -9   1  13       60.73       77.64      5.77 o
  -8   1  13       91.41      105.66      5.82 o
  -7   1  13       17.21       18.36      4.75 o
  -6   1  13        4.55        0.00      4.23 o
  -5   1  13       21.93       16.03      4.65 o
  -4   1  13        1.35        1.75      4.40 o
  -3   1  13       18.05       11.11      4.76 o
  -2   1  13        0.41       10.04      4.86 o
  -1   1  13        4.16        2.13      5.47 o
 -11   2  13        1.74        3.67      5.36 o
 -10   2  13       23.97       25.52      5.80 o
  -9   2  13        5.12        7.46      5.40 o
  -8   2  13        0.04        1.83      5.21 o
  -7   2  13       24.17       46.27      5.80 o
  -6   2  13        2.48        0.40      4.89 o
  -5   2  13       10.10        5.69      4.52 o
  -4   2  13       17.43       19.95      4.71 o
  -3   2  13        3.70        1.99      4.57 o
  -2   2  13       20.67       21.97      5.56 o
  -1   2  13        1.31        0.00      5.42 o
 -11   3  13        4.58        6.70      5.71 o
 -10   3  13        4.82        8.43      5.53 o
  -9   3  13        5.09        2.97      5.29 o
  -8   3  13        8.51        3.65      5.26 o
  -7   3  13      115.56      126.63      6.41 o
  -6   3  13        1.54        2.87      4.97 o
  -5   3  13        0.11        0.00      4.92 o
  -4   3  13       42.78       51.52      7.52 o
  -3   3  13        0.22        0.00      5.64 o
  -2   3  13        6.66        1.87      5.99 o
  -1   3  13        3.17        0.00      6.16 o
 -11   4  13        5.39        9.16      5.60 o
 -10   4  13        8.81        4.08      5.54 o
  -9   4  13       26.67       25.98      5.75 o
  -8   4  13        9.22        7.20      5.45 o
  -7   4  13       70.08       99.43      6.58 o
  -6   4  13        7.65        0.85      5.07 o
  -5   4  13       23.55       35.70      7.22 o
  -4   4  13        0.67       13.67      5.37 o
  -3   4  13        5.13        2.02      5.91 o
  -2   4  13        4.97        1.36      6.06 o
  -1   4  13        1.76        4.22      6.43 o
 -10   5  13        0.32        1.25      5.41 o
  -9   5  13       15.19       16.24      5.66 o
  -8   5  13        9.06        4.82      5.50 o
  -7   5  13      146.34      133.84      7.98 o
  -6   5  13        0.81        0.00      5.03 o
  -5   5  13        0.04        0.00      5.03 o
  -4   5  13       39.48       31.85      6.43 o
  -3   5  13       48.86       50.77      6.77 o
  -2   5  13        2.31        2.28      6.13 o
  -1   5  13        4.62        5.76      6.64 o
 -10   6  13        0.02        1.43      5.44 o
  -9   6  13        2.32        4.55      5.39 o
  -8   6  13        0.20        0.00      5.39 o
  -7   6  13       63.95       90.03      6.61 o
  -6   6  13        2.10        9.69      5.47 o
  -5   6  13        1.29        0.00      5.68 o
  -4   6  13        0.05        0.73      6.76 o
  -3   6  13        1.84        9.62      7.08 o
  -2   6  13        5.15        0.96      7.12 o
  -1   6  13        6.10       16.78      9.05 o
 -10   7  13        0.14        3.68      6.37 o
  -9   7  13       27.23       29.84      6.80 o
  -8   7  13       22.76       16.03      6.47 o
  -7   7  13       18.71       20.52     13.62 o
  -6   7  13      137.42      129.83      8.72 o
  -5   7  13        0.35        0.00      6.36 o
  -4   7  13        4.68        2.48      6.92 o
  -3   7  13        0.01        0.00      6.79 o
  -2   7  13        4.34        5.49      7.53 o
 -10   8  13       28.17       26.32      8.16 o
  -9   8  13       29.88       28.95      7.97 o
  -8   8  13        2.48        0.00      7.26 o
  -7   8  13        0.32        0.40      7.21 o
  -6   8  13        0.97        3.38      7.18 o
  -5   8  13        0.77        0.00      6.64 o
  -4   8  13        2.54        4.68      7.16 o
  -3   8  13        0.91        2.10      7.16 o
  -2   8  13        4.67       18.38      7.80 o
  -9   9  13        2.72        1.64      7.46 o
  -8   9  13        4.89        5.41      7.09 o
  -7   9  13       34.34       23.72      9.05 o
  -6   9  13        0.05        1.63      7.26 o
  -5   9  13        8.67        8.13      7.13 o
  -4   9  13       21.90       19.28      7.67 o
  -3   9  13       10.66        9.10      7.49 o
  -2   9  13       11.51       14.26      8.02 o
  -9  10  13        2.44        0.00      7.68 o
  -8  10  13        4.57        0.00      7.35 o
  -7  10  13        1.69        1.55      7.06 o
  -6  10  13       14.80       10.74      7.70 o
  -5  10  13        5.98        0.00      7.14 o
  -4  10  13       16.04       28.30      8.19 o
  -3  10  13        1.64        4.27      7.74 o
  -8  11  13       23.21       16.08      7.98 o
  -7  11  13        0.10        0.40      7.37 o
  -6  11  13        0.14        0.00      7.27 o
  -5  11  13        8.33        3.47      7.68 o
  -4  11  13        1.09        5.72      7.41 o
  -7  12  13        0.47        0.00      7.64 o
  -6  12  13       10.42        7.60      8.02 o
  -5  12  13        0.53        1.33      7.80 o
  -9   0  14      198.89      199.19     17.03 o
  -8   0  14      107.10       94.38      9.07 o
  -7   0  14        4.32       10.69      7.14 o
  -6   0  14        1.53        3.35      6.92 o
  -5   0  14        5.02        0.00      6.58 o
  -4   0  14       30.80       29.28      7.80 o
  -3   0  14      123.61      123.63      9.26 o
  -9   1  14       87.04      121.76      7.00 o
  -8   1  14        6.76        9.28      5.98 o
  -7   1  14       15.67       26.35      6.01 o
  -6   1  14       16.57       10.64      5.67 o
  -5   1  14        6.06        1.32      5.46 o
  -4   1  14       23.79       29.53      6.14 o
  -3   1  14        6.05        8.81      5.90 o
  -9   2  14       34.61       36.28      6.60 o
  -8   2  14       12.91       10.82      6.08 o
  -7   2  14        6.13       25.06      5.91 o
  -6   2  14        1.58        0.00      5.39 o
  -5   2  14        0.19        1.92      5.36 o
  -4   2  14       10.30        9.85      5.77 o
  -3   2  14       13.81       21.44      7.13 o
  -9   3  14        0.13        2.15      5.78 o
  -8   3  14       26.43       16.22      6.11 o
  -7   3  14      137.11      153.30      6.69 o
  -6   3  14        3.22        0.53      5.45 o
  -5   3  14        0.15        0.00      5.26 o
  -4   3  14       19.67       29.88      6.72 o
  -9   4  14       32.39       23.12      6.23 o
  -8   4  14        0.18        4.42      5.77 o
  -7   4  14        0.64       22.83      6.01 o
  -6   4  14        0.75        0.79      5.52 o
  -5   4  14        0.50        0.65      5.48 o
  -4   4  14        1.67        3.25      6.27 o
  -8   5  14       26.29       24.34      6.40 o
  -7   5  14        0.60        0.78      5.71 o
  -6   5  14        2.47        0.63      5.47 o
  -5   5  14       10.99        4.31      7.21 o
  -4   5  14        0.47        0.14      7.31 o
  -8   6  14        2.52        8.65      6.61 o
  -7   6  14       22.25        5.17      6.65 o
  -6   6  14        0.48        0.00      7.04 o
  -5   6  14        2.44        0.00      7.18 o
  -7   7  14        0.12        0.00      6.92 o
  -6   7  14       28.01       14.52      7.53 o
  -5   7  14        3.68        3.92      7.50 o
 
